# Supplementary material for: Long Term High‐Salt Diet Induces Cognitive Impairments via Down‐Regulating SHANK1
Source: Adv Sci (Weinh). 2025 Jun 26;12(36):e02099. doi: 10.1002/advs.202502099 (PMC12463032; doi:10.1002/advs.202502099)
Supplement: Supplementary file 3 — Supporting Information [file ADVS-12-e02099-s003.zip]

Archive with 4 entries (4 files):
- SupplementaryMaterialS1.docx
- SupplementaryMaterialS2.docx
- SupplementaryMaterialS3.pptx
- SupplementaryMaterialS4.xls
