# Supplementary material for: Long Term High‐Salt Diet Induces Cognitive Impairments via Down‐Regulating SHANK1
Source: Adv Sci (Weinh). 2025 Jun 26;12(36):e02099. doi: 10.1002/advs.202502099 (PMC12463032; doi:10.1002/advs.202502099)
Supplement: Supplementary file 3 — Supporting Information [file ADVS-12-e02099-s003.zip › SupplementaryMaterialS4.xls]

geneID	H_salt1	H_salt2	H_salt3	ctr1	ctr2	ctr3
ENSRNOG00000053347	20.18881207	30.48091468	22.24376498	11.6519883	17.50330347	20.45189957
ENSRNOG00000062015	0	0	0	0	0	0
ENSRNOG00000005641	4.505863119	5.031544297	5.430790913	3.911350777	4.447020168	5.025133069
ENSRNOG00000019518	0.430468416	0.271694042	0.348768296	0.287284084	0.517848516	0.488933293
ENSRNOG00000016751	38.47531462	46.76514821	37.61802252	42.11097024	28.55824592	27.74354502
ENSRNOG00000061738	0	0	0	0	0	0
ENSRNOG00000010922	3.387752606	3.059526276	3.340254928	4.766285642	3.229404153	3.282911196
ENSRNOG00000009994	31.40734273	22.41693279	27.4254866	26.42752727	40.8186886	42.56318152
Novel00584	90.84938738	82.64561773	75.96393219	80.50719852	80.88456719	81.04546794
ENSRNOG00000055526	0.280870243	0.125455304	0.153188677	0.123178751	0	0.144342192
ENSRNOG00000041305	0	0	0	0	0	0
ENSRNOG00000005849	11.98185163	11.70481696	11.86781193	17.9808982	12.63670483	13.16700725
ENSRNOG00000054287	0.447734115	0.666625971	0.067832624	0	0.225240653	0.127830724
ENSRNOG00000015308	0.08840506	0.135738526	0.261174137	0.096927542	0.055592183	0.028395185
ENSRNOG00000021379	15.90279406	20.89891002	18.41500499	13.4021951	13.7197201	14.05811633
ENSRNOG00000059316	0	0	0	0	0	0
ENSRNOG00000055170	0	0	0	0	0	0
ENSRNOG00000026791	161.9425576	134.2084072	125.636097	81.22797381	122.1007196	130.2188196
ENSRNOG00000010938	19.89943977	31.15996955	26.28609959	36.27637187	24.60687129	29.0222394
ENSRNOG00000060592	0	0	0	0	0	0
ENSRNOG00000058701	0	2.822744346	0.255314461	0.923840633	0.84778079	0.481140641
ENSRNOG00000026462	0.417292933	0.071688745	0.145893978	0.140775715	0.032296411	0.577368769
ENSRNOG00000051786	0	0	0	0	0	0
ENSRNOG00000060056	0	0	0	0	0	0
ENSRNOG00000002241	1.913561108	2.096680829	2.18043767	1.51688804	1.726444753	1.692862672
ENSRNOG00000014899	0.117232797	0.065454941	0	0.064267174	0.058976055	0
ENSRNOG00000010617	2.281432688	1.63621905	2.056495615	2.328680189	4.845376352	4.120753263
ENSRNOG00000051881	0	0	0	0	0	0
ENSRNOG00000058329	0.197776602	0.386488223	1.048724436	0.469826043	0.082912547	0.479964258
ENSRNOG00000017998	0	0	0	0	0	0
ENSRNOG00000011132	13.89992828	8.500581379	7.831170011	8.987077487	19.37857076	16.85934066
ENSRNOG00000020517	2.659846638	4.433401178	3.626749324	3.881202813	2.735199917	2.328460122
ENSRNOG00000061579	0.365469714	1.224322849	1.070475089	0.756881482	0.408569055	0.521718767
ENSRNOG00000059690	0	0	0	0	0	0
ENSRNOG00000051570	0.330762371	0.085895606	0.405550852	0.236143365	0.340531196	0.250361505
ENSRNOG00000020024	3.171957041	3.004960006	3.75771997	3.276861678	2.315795317	2.962039098
ENSRNOG00000006114	2.442660477	2.124684873	1.706208273	3.368817463	1.655678694	2.818939698
ENSRNOG00000043550	0.163085948	0.182112538	0.148247106	0	0	0.139685992
ENSRNOG00000053020	0	0	0	0	0	0
Novel00597	4.993484971	2.371425714	3.095657645	2.789876348	4.350390731	4.834166136
ENSRNOG00000051361	0.062998933	0.281395075	0	0	0	0
ENSRNOG00000017382	4.229910133	3.785579655	4.603806566	8.096296941	3.627273796	3.855460734
ENSRNOG00000027196	0.034217695	0	0	0	0	0.029308059
ENSRNOG00000037845	0.107926124	0.135582117	0.073579618	0.325408842	0.122161875	0.127105866
ENSRNOG00000016497	10.83761949	13.34388236	14.3801357	12.44229809	10.57299678	10.41013386
Novel00168	2.423689292	1.804301005	3.304744482	0.525931746	1.168476894	0.756850446
Novel00681	3.417161932	2.369987332	2.463152581	5.23936549	3.223245775	2.595301199
ENSRNOG00000009255	38.66158013	52.06113059	50.65241082	29.08228582	39.51813878	35.65466839
ENSRNOG00000051715	0	0	0	0	0	0
Novel00286	0.977614659	0.494592932	1.251383427	0.839987695	1.092011246	1.172281893
ENSRNOG00000009735	0.209354601	0.105757244	0.140463859	0.027325826	0.19057828	0.226279601
ENSRNOG00000049589	0	0	0	0	0	0
Novel00941	0.033771973	0.022627209	0.178054975	0.029622145	0.400954442	0.248766103
ENSRNOG00000055365	6.050928233	4.029465146	5.048797732	7.110830664	6.400441253	6.305552472
ENSRNOG00000042320	33.71312713	25.36949069	27.97324065	39.97190207	31.15020099	31.50198503
ENSRNOG00000008412	0.009666662	0.086355468	0.05272268	0.031795662	0.233423391	0.057957668
ENSRNOG00000003068	3.034995995	4.387962775	3.702664693	4.395905191	3.760771655	4.090835591
ENSRNOG00000006450	0.214408899	0.21221596	0.270202678	1.015111635	0.186307489	0.354768762
ENSRNOG00000028659	3.414387195	1.851738808	1.900820872	3.636273094	3.348577702	3.168781608
ENSRNOG00000055635	0	0	0	0	0	0
ENSRNOG00000054065	0	0	0	0	0	0
ENSRNOG00000053339	2.921956565	2.30675882	2.45843118	6.720195571	3.103971601	3.236058826
ENSRNOG00000062103	0.962983692	0.672081987	1.313045799	0.7918634	0.726669248	0.412406264
ENSRNOG00000009116	2.781952887	3.488852271	3.773790889	3.378617172	3.767914621	2.071195901
ENSRNOG00000012360	13.81516944	11.45676453	14.49018084	8.730079798	11.87941366	11.71246537
ENSRNOG00000053093	0	0	0	0	0	0.020995228
ENSRNOG00000018250	0.176506986	0.506826915	0.091683996	0.691152593	0.152219992	0.23757069
ENSRNOG00000024221	1.383355275	1.09883983	1.244522957	2.032709996	1.520983307	1.612397973
ENSRNOG00000049751	0.296664903	0.349679821	0.659198217	0.626434724	0.596970336	0.757590642
ENSRNOG00000033693	0.138624387	0.073712926	0.051004554	0.119419256	0.126191624	0.079156156
ENSRNOG00000018570	0.084261073	0.329320174	0.201060138	4.411339022	0.296723276	0.099235257
ENSRNOG00000004412	0.098227845	0.041132887	0.161838675	0.336553965	0.117361275	0.06835878
ENSRNOG00000020450	1.618484637	1.600936145	2.02611221	2.480631065	1.329778563	1.515772897
ENSRNOG00000022407	0	0	0	0	0	0
ENSRNOG00000061841	0	0	0.142501094	0	0	0
ENSRNOG00000048409	0.07574029	0	0	0	0	0
ENSRNOG00000017690	62.42304778	41.52213056	47.73057546	29.9984935	47.55918451	50.4038448
ENSRNOG00000017040	18.43283611	20.85153678	19.9884811	14.05087271	20.61179226	20.47336382
ENSRNOG00000007720	25.14267652	16.25613206	16.87792294	20.00436361	23.38163226	23.11838113
ENSRNOG00000010537	5.815019295	5.505603533	6.073188277	6.009344514	6.964821318	5.902619841
ENSRNOG00000060389	0	0	0	0	0	0
ENSRNOG00000046944	0.354783465	2.490240626	1.15179456	0.777971059	0.815909331	1.562802683
ENSRNOG00000051761	0	0	0	0	0	0
ENSRNOG00000053103	0	0.19300816	0	0	0	0
ENSRNOG00000056898	0	0	0	0	0	0
ENSRNOG00000048441	103.7673646	103.1531105	114.0321563	74.31927711	102.3953773	107.7486804
ENSRNOG00000019346	1.117960183	4.785487958	0.16937323	1.906698112	2.612081352	0.574531576
ENSRNOG00000061704	0	0	0	0	0	0
ENSRNOG00000056030	0	0	0	0	0	0
ENSRNOG00000006970	10.71101218	9.951685174	7.646815319	10.83952716	14.94161267	15.23796982
ENSRNOG00000000481	74.49196161	117.9487224	96.25385319	69.91957489	75.42946908	74.29447713
Novel01217	0.166823023	0.19318507	0.219041554	0.21000227	0.217578938	0.381031635
ENSRNOG00000055472	0	0	0	0	0	0
ENSRNOG00000011619	3.148243351	1.642070538	2.523641604	2.636025272	4.37078096	4.802852797
ENSRNOG00000056442	0	0	0	0	0	0
ENSRNOG00000055253	0	0	0	0	0	0
ENSRNOG00000029559	0	0	0	0	0	0
ENSRNOG00000042697	0	0	0	0	0	0
ENSRNOG00000059069	1.948650083	2.998032539	3.739509449	2.326416669	1.307071025	1.186882266
ENSRNOG00000021082	30.73394863	31.35773178	28.98359526	35.45086165	31.31788133	31.0480957
Novel00186	2.117466357	1.334799944	1.517334326	1.717793602	1.567777014	1.744172912
ENSRNOG00000056679	0	0.04351051	0	0	0.078407472	0
ENSRNOG00000060557	0	0	0	0	0	0
ENSRNOG00000032026	0.675362854	0.184981356	0.254831825	0.558844995	0.435909971	0.425659395
ENSRNOG00000049151	0.048379563	0	0.131932831	0.159130444	0	0
ENSRNOG00000003242	1.206621177	1.084913751	1.858918771	3.401852528	1.8131538	1.583793446
ENSRNOG00000047532	0	0	0	0	0	0.059522554
ENSRNOG00000015002	0.704986124	0.692474404	0.795117469	1.159422976	0.735582557	0.631788291
ENSRNOG00000035622	0	0	0	0	0	0
ENSRNOG00000054569	0	0	0	0.065988617	0	0
ENSRNOG00000039191	131.5681265	164.0415572	157.2899829	38.30810082	87.92601401	80.07253724
Novel01519	4.186885616	2.337676477	4.186522837	3.993745841	5.223593437	6.311608903
ENSRNOG00000049320	0	0	0	0	0	0
ENSRNOG00000046268	0	0	0	0	0	0
ENSRNOG00000042658	0.836158887	2.455312081	1.66091245	2.818209097	2.149961696	1.299742864
ENSRNOG00000003969	1.061158941	0.931040114	0.999056586	1.479253067	1.090548602	1.369844193
ENSRNOG00000031222	8.233423179	8.866115333	10.16438841	6.773713533	11.11500622	12.02938923
ENSRNOG00000033278	0	0	0	0	0	0
ENSRNOG00000006803	21.40446944	15.71629888	20.65106177	21.17627454	24.58216252	23.00970006
ENSRNOG00000048820	0	0	0	0	0	0
ENSRNOG00000057522	2.111369416	1.77367844	0.158471045	1.741492687	2.475130122	2.870252788
ENSRNOG00000045799	0	0	0	0	0	0
ENSRNOG00000000527	1384.983781	1831.765217	1533.637493	1221.370108	1323.472321	1221.841929
ENSRNOG00000007422	9.214605417	6.687113008	6.661599328	5.51479179	5.496315823	5.349930795
ENSRNOG00000061921	0.768391132	1.872079152	1.587447425	1.110523455	1.089376351	1.555604973
ENSRNOG00000047851	0	0	0	0	0	0
ENSRNOG00000058483	0	0	0	0	0	0
ENSRNOG00000055418	1.097353509	3.676132172	0.855006567	0.343754654	0	0.268543613
ENSRNOG00000005048	0.125904479	0.17406784	0.452344862	0.335244866	0.856577803	1.273532061
ENSRNOG00000045985	0	0	0	0	0	0
ENSRNOG00000005174	28.63291635	42.47389612	36.66923931	27.84843738	29.21255937	29.53811382
ENSRNOG00000018191	0.961693693	0.438631405	0.147750632	0.950448233	0.776801152	1.62421221
ENSRNOG00000019653	9.911060368	6.962438079	7.342538237	7.406989863	9.716642501	8.950232413
ENSRNOG00000009478	7.021172156	5.993685847	8.000206974	6.745381086	8.093574607	6.878010491
ENSRNOG00000047997	0	0	0	0	0	0
ENSRNOG00000004378	1.393869388	0.649252698	1.011535282	1.279163953	1.906053992	2.034862131
ENSRNOG00000050514	7.454626696	12.48649264	14.70611295	7.303775356	9.175980312	7.743534078
ENSRNOG00000020583	18.51351679	27.98705491	26.37612516	29.13852959	20.01856574	15.09726207
ENSRNOG00000048857	0	0	0	0	0	0
ENSRNOG00000055872	0	0	0	0	0	0
ENSRNOG00000030034	3.360381897	3.067101319	3.210103013	6.464126697	5.618129412	3.851997608
ENSRNOG00000052436	0	0.211046306	0	0.207216591	0.190156439	0
ENSRNOG00000015134	34.56718399	30.90370137	30.22149086	29.13410891	36.27414248	36.29848436
ENSRNOG00000046449	0.668226944	1.453099698	38.71544082	0.655525179	0.60155576	0.903707638
ENSRNOG00000062291	0	0.107226756	0.087286995	0.084224787	0.115935834	0.032898505
ENSRNOG00000059243	2.125311141	2.351687646	2.903754786	2.443175992	1.924516391	2.145825966
ENSRNOG00000010598	30.94836004	30.23750673	26.84846855	25.55906623	21.64079617	17.23253975
ENSRNOG00000016641	0.012774894	0.028530581	0.011612534	0.070032139	0.102826223	0.032825767
ENSRNOG00000050269	0	0	0	0	0	0
ENSRNOG00000060219	2.268567351	1.013292842	0.942699548	0.426387984	1.760775486	2.331681567
ENSRNOG00000035551	1.872468289	1.67273739	4.255241015	2.052979184	1.88395731	1.76418235
ENSRNOG00000055426	2.362459991	1.829067988	2.233405004	2.313918594	3.422815898	2.967783392
Novel00699	0.615026514	1.438965981	1.91679966	0.786702813	0.707200195	0.702374752
ENSRNOG00000057012	1.784352135	0.33208757	3.514328462	4.890920997	0	0.764164547
ENSRNOG00000051403	0	0.179221863	0	0	0	0
ENSRNOG00000013521	0.71297831	0.767207438	0.879852911	0.691696064	0.79126207	1.136232129
ENSRNOG00000054226	0	0	0	0	0	0
ENSRNOG00000035612	0	0	0	0	0	0
ENSRNOG00000059930	0	0	0	0	0	0
ENSRNOG00000014241	12.65887005	8.421072017	8.837099504	14.18051124	13.56147092	13.09980154
ENSRNOG00000013318	0.034866651	0.032445337	0.026411841	0.038227888	0.023387056	0.039818536
ENSRNOG00000005731	0.029139276	0.184386758	0.176586371	0.351432172	0.097726892	0.14143039
ENSRNOG00000038212	3.640627883	2.492912806	2.928484618	3.788248682	3.365781885	3.306534458
ENSRNOG00000018083	0.052663171	0.470457391	0.047871461	0.404180277	0	0.225534675
ENSRNOG00000018194	19.99721663	10.84532567	11.94677826	19.63363148	20.53065042	20.21747464
ENSRNOG00000010761	0	0	0	0	0	0
ENSRNOG00000030291	55.59625847	112.0495089	97.16538911	60.11123051	60.13591735	55.70233933
ENSRNOG00000011893	227.2291337	425.8340798	430.0201118	276.0234246	238.7782301	213.20654
ENSRNOG00000059212	0.010076063	0.022503194	0.073274105	0.011047422	0.010137887	0.017260651
ENSRNOG00000011461	9.11236278	8.888337485	11.03656988	10.8052494	8.11163532	8.572774407
ENSRNOG00000051725	0.509643587	0.113820337	0.185308883	0.80463539	1.066562929	1.152409438
ENSRNOG00000057652	0	0	0	0	0	0.161879094
ENSRNOG00000008966	0.058616399	0.104727906	0.05861132	0.006426717	0.047180844	0.07530897
ENSRNOG00000061846	0	0	0	0	0	0
ENSRNOG00000009711	0.010440195	0	0	0.011446657	0	0
ENSRNOG00000055508	0.060728701	0.067813678	0.276015633	0.066583109	0	0.052015204
ENSRNOG00000006368	18.93867927	16.07876145	20.84199681	12.45434136	18.65282515	20.04238331
ENSRNOG00000052179	0	0	0	0	0	0
ENSRNOG00000052319	71.27363297	43.95953862	61.847375	45.23123738	78.76448723	94.2265831
ENSRNOG00000055278	0.037728839	0.009362336	0.011431991	0.009192444	0.00843563	0.025134213
ENSRNOG00000019823	0.84261073	2.352286955	3.140367869	0.923840633	1.186893106	1.29907973
ENSRNOG00000045577	0	0	0	0	0	0
ENSRNOG00000052513	6.375449996	3.898636061	6.291084597	6.8544506	6.708710702	7.040142954
Novel00840	1.887922985	1.261498228	1.651384726	1.037751531	3.32797693	0.762754413
ENSRNOG00000055387	0	0	0	0	0	0
ENSRNOG00000007369	268.9204912	292.9951606	261.4110607	329.1858804	246.5243775	216.0467277
ENSRNOG00000020380	0.771054533	1.213241937	0.50974395	0.576399702	0.705259582	0.750479336
ENSRNOG00000016289	2.119172642	1.843182195	2.971811924	5.055582863	2.485752205	2.66337568
ENSRNOG00000003931	6.163514316	3.907659999	4.78747916	9.456914722	5.387462618	5.208870416
ENSRNOG00000007184	0.029350737	0	0	0.016090113	0.014765413	0
ENSRNOG00000016145	104.2274601	92.95042659	88.12698338	72.89716116	91.14581841	101.6869211
ENSRNOG00000055535	0	0	0	0	0	0
ENSRNOG00000051712	0.541678327	0.201624596	0.820653624	0.19796585	0.181667312	0.154652349
ENSRNOG00000021232	69.97579461	84.6715634	81.29030647	71.63318138	61.77751127	64.43919967
ENSRNOG00000050226	0	0.063790833	0	0	0	0
ENSRNOG00000036562	1.18956809	1.328350281	2.973662544	0.6521228	0.897650248	1.273607579
ENSRNOG00000023831	0.016582745	0	0.037684791	0	0.016684493	0.021305121
ENSRNOG00000057172	0	0	0	0	0	0
ENSRNOG00000017729	9.067085742	13.06378408	11.02032393	6.981163472	8.951881789	8.842322709
ENSRNOG00000058063	0	0	0	0	0	0
ENSRNOG00000000767	0	0.096093425	0.039112003	0.094349682	0.021645467	0.018426663
Novel01339	12.66939262	15.74712209	11.41516357	7.58790172	11.32454192	10.64440674
ENSRNOG00000051656	0	0	0	0	0	0
ENSRNOG00000017374	0	0	0.073825868	0	0	0
ENSRNOG00000014436	30.34430046	21.94465377	25.44567571	26.7257263	40.54127516	37.48087228
ENSRNOG00000007921	61.63547308	49.04054905	58.31229002	51.19775725	58.18671078	57.5202282
ENSRNOG00000060046	0	0	0	0.1630307	0	0
ENSRNOG00000061512	0	0	0	0	0	0
ENSRNOG00000032720	2.83495199	2.145637447	3.378740903	1.346907839	5.894849603	5.584828747
ENSRNOG00000008180	3.401887286	3.410336026	3.510387748	4.977427083	3.861728005	4.115646181
ENSRNOG00000055163	0	0	0	0	0	0
ENSRNOG00000050139	0	0	0	0	0	0
ENSRNOG00000021015	0.553287484	0.875269565	0.570004378	0.758282325	0.398955666	0.418612103
ENSRNOG00000058110	0	0	0	0	0	0.050646383
ENSRNOG00000058357	0	0	0	0	0	0
ENSRNOG00000036713	0	0	0	0	0	0
ENSRNOG00000047533	0	0	0	0	0	0
ENSRNOG00000050867	0	0	0.014417758	0	0	0
ENSRNOG00000001412	0.014696699	0.065645217	0	0.016113499	0.029573748	0.113291837
ENSRNOG00000048848	44.38419724	36.40554775	32.4853943	40.75600857	40.02334113	36.23554591
ENSRNOG00000015553	6.288708301	2.947262052	4.228744654	6.741375905	6.193775802	6.756666965
ENSRNOG00000054973	0.77779452	0.521122033	1.131239457	1.705551938	0.156513377	0.666194733
ENSRNOG00000053945	9.785740359	9.412514242	10.17238582	15.90526342	9.287673624	9.641748584
ENSRNOG00000033585	0	0	0	0	0.01640866	0
ENSRNOG00000023473	3.549517687	4.027900851	4.395090681	4.964547765	2.74121151	3.089525481
ENSRNOG00000049511	21.76708833	13.87313339	14.97758655	19.38428143	21.94357163	22.71471056
ENSRNOG00000036828	63.71628141	53.41477122	55.23828061	47.2869165	66.94088228	70.32484045
ENSRNOG00000010514	5.980550234	5.354026874	4.353240505	8.541637636	9.362696936	10.76491434
ENSRNOG00000024685	0	0	0	0	0	0
ENSRNOG00000055714	0.302260362	0.409850425	1.053240296	3.416566497	0.166539144	0.930775987
ENSRNOG00000053851	0	0	0	0	0	0
ENSRNOG00000001525	19.16066059	14.49289634	16.84313309	24.88088205	18.26032653	16.58379283
ENSRNOG00000059532	0	0	0	0.191966885	0	0
ENSRNOG00000021179	2.820879655	2.185121605	2.03289026	3.301794232	2.269271859	2.612035901
ENSRNOG00000032739	0	0	0	0	0	0.016783976
ENSRNOG00000057220	0	0	0	0	0	0
ENSRNOG00000014659	6.674562278	10.50323478	8.056792648	7.258511734	6.042144304	4.864770844
ENSRNOG00000045543	34.87168217	31.93407745	23.79398145	19.45264432	30.74031123	24.24448943
ENSRNOG00000005341	0	0	0	0	0	0.006889842
ENSRNOG00000051447	0	0	0	0	0	0
ENSRNOG00000050005	0.172843227	0	0	0	0	0
ENSRNOG00000046493	41.93488641	49.95569018	34.64903685	34.40472648	46.81735007	32.53825067
ENSRNOG00000004992	156.0374382	162.2130254	174.5350043	121.6049245	165.6542122	159.9762068
ENSRNOG00000009952	0	0	0	0	0	0
Novel01377	4.815252712	3.43314689	2.877671355	2.362671914	4.067935313	3.85981343
ENSRNOG00000053697	0	0	0	0	0	0
ENSRNOG00000061267	0	0	0	0	0	0
ENSRNOG00000001259	5.68315454	2.789483415	3.516239692	13.93381002	13.60977865	6.231772887
ENSRNOG00000061676	0	0	0	0	0	0
ENSRNOG00000018287	0	0	0	0	0.029445353	0
ENSRNOG00000041535	0	0	0	0	0	0
ENSRNOG00000000854	0.150915355	0.216671208	0.39195397	0.260014848	0.021691619	0.166193569
ENSRNOG00000026234	0.05480395	0	0	0	0	0.04694055
ENSRNOG00000017829	86.01448264	135.2524208	128.4659722	56.77614803	83.13152206	80.69813199
ENSRNOG00000026952	0.02510572	0	0.011410702	0	0	0.010751746
ENSRNOG00000061116	0	0	0.027601563	0	0	0
ENSRNOG00000013201	77.55953088	106.2171971	83.9378577	65.0067471	66.81964076	69.46397796
ENSRNOG00000046577	0	0	0	0	0	0
ENSRNOG00000059745	0	0	0	0	0	0
ENSRNOG00000061801	0	0	0	0	0	0
ENSRNOG00000056449	0	0	0	0	0	0
ENSRNOG00000054071	0	0	0	0	0	0
ENSRNOG00000053190	0	0	0	0	0	0
ENSRNOG00000038957	0	0	0.011195275	0.013503152	0	0
ENSRNOG00000059013	2.95214688	3.478024284	3.446745222	3.781147733	3.624262876	2.876533688
ENSRNOG00000010945	230.6329838	206.7285231	233.5913843	176.5617028	256.9995009	260.0991593
ENSRNOG00000018391	24.65660532	36.59611354	30.73703778	22.1510387	20.52130583	20.3592667
ENSRNOG00000037508	8.606288213	13.87109591	11.94678987	5.949766088	8.445816169	8.896562792
Novel00661	13.28466976	22.21879468	22.56621498	15.17043566	16.21194843	16.28281221
ENSRNOG00000001129	26.19160322	20.95508276	22.15800082	25.39071675	27.6540624	27.54607772
ENSRNOG00000000871	0.007826106	0.008739147	0	0	0	0
Novel01004	0.887384355	0.290306241	0.274132633	0.870316784	0.547555368	0.783812247
Novel00828	0.360574061	0.13318119	0.100851138	0.19158511	0.368367788	0.197181214
ENSRNOG00000018090	70.23038598	57.34281259	50.82506501	64.97538503	64.48295528	60.66326655
ENSRNOG00000007849	9.674485265	12.49265148	10.18890333	7.990394009	6.925180908	7.93958107
ENSRNOG00000006824	96.43413031	79.01435866	94.56335172	110.0220242	112.1298979	81.88703293
ENSRNOG00000055100	0	0	0	0	0	0
ENSRNOG00000051252	1.894430218	2.253035853	2.506087412	1.891305119	1.611622887	1.794108589
ENSRNOG00000019332	17.2687862	13.46459625	14.96773855	13.95103158	16.03353511	15.05051173
Novel00924	1.898418581	3.009970237	2.329480701	1.879396074	1.806586908	1.857270166
ENSRNOG00000060369	0	0	0	0	0	0
ENSRNOG00000009617	1.968920613	2.740160459	1.886755498	0.425365471	1.024655918	1.66149286
ENSRNOG00000058391	0	0	0	0	0	0
ENSRNOG00000000112	8.512126904	5.984757437	7.007313059	7.364707927	7.669037387	8.052965958
ENSRNOG00000023154	0	0	0	0	0	0
ENSRNOG00000003398	22.82684713	25.40021145	24.82679441	24.30479299	29.14532877	25.8439073
ENSRNOG00000018400	14.39636424	14.0711678	16.19643093	18.95962384	12.06490048	13.99901663
ENSRNOG00000056050	0	0	0	0	0	0
ENSRNOG00000047549	0.181044383	0.151624584	0.065828617	0.228272171	0.036431046	0.193834636
ENSRNOG00000030938	0.012037296	0.403249192	0.021884097	5.199902991	0.060555771	0.051550783
ENSRNOG00000004132	59.50050278	45.62858537	49.54749614	78.61965635	65.45962857	62.98748399
ENSRNOG00000018651	43.41266912	31.74873264	39.34426377	25.25221056	39.43935508	41.99202526
ENSRNOG00000003144	0.88104158	1.060690864	1.207573093	2.565874596	0.761790771	1.137837023
ENSRNOG00000051863	0	0	0.211294726	0	0	0
ENSRNOG00000055672	0.040164166	0.04484996	0.018254857	0	0	0.017200658
ENSRNOG00000013869	46.02004539	29.73276557	30.4464655	27.16696005	41.66528529	45.48163308
ENSRNOG00000053153	0	0	0	0	0	0
ENSRNOG00000051784	8.010907812	10.47279062	8.436477838	8.997404424	7.175420017	5.77368769
ENSRNOG00000008847	0.271358344	0.014429364	0.023492193	0.198345337	0.195016667	0.088542175
ENSRNOG00000057047	0	0.09775738	0	0	0	0
ENSRNOG00000002874	13.97240578	9.147120919	11.13041776	11.08608759	15.47468226	14.3976769
ENSRNOG00000053975	0	0	0	0	0	0
ENSRNOG00000022335	0.450203567	0.149459388	0.276513857	0.266813179	0.19587715	0.083374551
ENSRNOG00000054765	4.25410893	9.256331034	10.03723486	9.894311743	4.59493254	5.264638659
ENSRNOG00000000091	0	0.015973089	0.013002752	0.011762427	0.007196017	0.015314821
ENSRNOG00000010793	154.3506483	161.6564873	147.982546	105.5704149	155.676996	151.5700647
ENSRNOG00000055428	0	0	0	0	0	0
ENSRNOG00000052796	0	0.12722228	0	0.124913663	0	0
ENSRNOG00000046515	2.227747484	0.999603632	1.248318189	1.316054664	2.916911771	2.099786821
ENSRNOG00000045524	23.51852508	22.77694197	23.4668849	20.07222012	21.21419301	21.20498196
ENSRNOG00000056102	0	0	0	0	0	0
ENSRNOG00000036405	0	0	0	0	0	0
ENSRNOG00000057314	0.09319197	0	0	0	0	0.026606856
ENSRNOG00000020915	5.614308328	3.095046169	4.202996763	5.211100057	5.128744522	5.123406403
ENSRNOG00000011932	13.40666432	18.32556032	17.37560699	10.1493801	12.16648086	11.61170616
ENSRNOG00000005203	57.38122011	93.59022338	105.6898129	63.96397267	59.52454556	52.9797753
ENSRNOG00000046282	0	0.406882068	0.16560938	0	0.183303955	0.156045613
ENSRNOG00000047545	2.138587577	2.154120015	3.165570936	5.497495384	8.439644131	6.528660785
ENSRNOG00000005758	2.64242725	1.686119289	2.240931497	7.466743949	7.74338751	5.008261665
ENSRNOG00000009773	12.64491163	11.36069743	13.34040876	11.36351	13.05973657	12.94154176
ENSRNOG00000055887	0	0	0	0	0	0
ENSRNOG00000057903	0.071435206	0.029007007	0.041322572	0.014240318	0.071873516	0.083434793
ENSRNOG00000052279	0	0	0	0	0	0
ENSRNOG00000042248	0	0	0	0	0	0
ENSRNOG00000047216	0.240745923	0.268832795	0.437681933	0.7918634	0.484446166	0.824812527
ENSRNOG00000051582	0	0	0	0	0.0283776	0
ENSRNOG00000056158	0	0	0	0	0	0
ENSRNOG00000055059	0	0	0	0	0.128776829	0
ENSRNOG00000004033	9.452610277	5.884548474	7.866512982	17.54996277	12.06223612	11.29818528
ENSRNOG00000046241	0	0	0	0	0	0
ENSRNOG00000053572	0	0	0	0	0	0.026244035
ENSRNOG00000000917	42.19535272	75.99696316	64.39816286	47.11587228	36.32414614	38.47274586
ENSRNOG00000014590	0.008873479	0.039634848	0.088727097	0.097289053	0.008927924	0.098803782
ENSRNOG00000053395	0	0	0	0	0	0
ENSRNOG00000056060	0	0	0	0	0	0
ENSRNOG00000027836	0.012353487	0	0	0.081266372	0	0.010580979
ENSRNOG00000018685	25.16491267	30.12704709	27.34607779	15.44460845	22.65286285	22.14723885
ENSRNOG00000058126	14.0272769	11.74783774	11.05083632	9.697656585	12.74121418	8.643844576
ENSRNOG00000008855	1.68103977	2.241385089	3.231026676	4.016299724	2.431847625	1.969930663
ENSRNOG00000017329	6.467451105	7.183414305	7.558703441	9.855351994	7.514914258	6.471362163
ENSRNOG00000061819	0.160497282	0.179221863	0.145893978	1.583726799	0	0.412406264
ENSRNOG00000043357	2.369842679	1.700587782	1.869341329	1.837269127	2.228030456	2.273833203
ENSRNOG00000051268	0	0	0	0	0	0
ENSRNOG00000047791	0	0	0	0	0	0
ENSRNOG00000010389	847.0934529	1015.208588	975.1597103	1236.037976	861.5515221	681.7729301
Novel01444	1.31136687	0.500964867	1.537115048	1.05942134	1.319413106	3.221835963
ENSRNOG00000025691	24.06473239	22.492038	35.23862388	30.10522308	11.2844542	17.33091578
ENSRNOG00000050180	16.26647744	14.38229352	13.46573085	13.57238491	14.00566788	14.4286137
ENSRNOG00000019961	14.9206519	11.90559328	11.99650039	19.40121833	18.06939753	16.84080526
ENSRNOG00000011634	0.440565039	0.411314176	0.466131259	1.037341053	0.733935941	0.686656429
ENSRNOG00000023985	1.829576331	1.364915072	1.659568569	1.762677258	1.829052375	1.927155814
ENSRNOG00000059817	0.029251674	0.043552468	0.026590127	0.106905377	0.029431156	0.025054575
ENSRNOG00000056165	0	0	0.072088789	0	0.159582266	0.203777213
ENSRNOG00000035546	0.76794902	0.571695057	0.930766642	0.561320891	0.772660973	1.754031703
ENSRNOG00000052376	56.97832336	60.57499288	67.27073776	49.56314927	71.4969671	67.88505777
ENSRNOG00000040358	0	0	0	0	0	0
ENSRNOG00000009085	32.13533765	30.01843844	26.77129008	23.05230282	31.68637911	38.14044183
ENSRNOG00000049038	0	0	0	0	0	0
ENSRNOG00000004521	4.444727254	3.983932231	4.791096797	3.976988055	4.086481886	4.711329155
Novel00563	1.759992379	0.886322457	1.537115048	2.383698015	3.020761585	3.162719707
ENSRNOG00000012961	0	0	0	0	0	0
ENSRNOG00000053451	0	0	0	0	0	0
ENSRNOG00000057042	6.7501073	8.567344445	10.15948979	9.402700832	8.099727818	8.064206746
ENSRNOG00000057519	0	0	0	0	0	0
ENSRNOG00000010881	100.8153668	78.34567442	100.2617359	183.3695769	101.3667609	93.20905313
ENSRNOG00000004553	13.80963578	14.84961228	16.20104369	18.85066256	11.69739564	11.22162257
ENSRNOG00000009220	6.337636421	7.792790641	8.19012317	6.691245726	6.167605245	5.969580665
ENSRNOG00000046069	0.138987337	0.155202438	0.568535294	0.914316503	0.13984013	0.297612768
ENSRNOG00000053825	0	0	0	0	0	0
ENSRNOG00000060512	0	0	0.10845216	0	0	0
ENSRNOG00000049551	0	0	0	0.084950863	0	0.066364226
ENSRNOG00000054744	0	0	0	0	0	0
ENSRNOG00000050274	0	0	0	0	0	0
ENSRNOG00000037393	0.015713021	0	0.057133306	0	0.110666024	0.067292397
ENSRNOG00000053536	0	0	0	0	0	0
ENSRNOG00000010076	0.917814424	0.632588961	0.399188734	1.372219311	1.250407627	0.850067373
ENSRNOG00000027929	0.232260225	0.429280724	0.349452189	0.280993903	0.314266463	0.31555204
ENSRNOG00000056246	50.70016542	37.20749278	45.63254999	32.0298593	56.25165283	63.70090594
Novel00182	0.469904075	0.243622749	0.335616686	0.47840378	0.30393469	0.618096027
Novel01488	3.653825421	2.54501458	2.071746681	5.19598381	7.352488852	8.087294206
ENSRNOG00000059083	0	0.350107826	0	0	0	0
ENSRNOG00000020345	16.69721028	15.98045641	15.40734026	21.19991938	15.93646541	17.43838934
ENSRNOG00000054316	0	0	0	0	0	0
ENSRNOG00000033215	1.687071319	6.866302383	2.683744542	3.796772041	0.848711394	0.988688562
ENSRNOG00000051807	0	0	0	0	0	0
ENSRNOG00000058760	0	0	0	0	0	0
ENSRNOG00000048675	0	0	0	0	0	0
ENSRNOG00000033451	0	0	0.040049327	0	0	0
ENSRNOG00000061938	0	0	0	0	0	0
ENSRNOG00000056619	0	0	0	0	0	0
ENSRNOG00000060044	0	0	0	0	0	0
ENSRNOG00000000133	50.73613486	79.34120071	61.51718845	52.23070592	48.29173413	50.91549834
ENSRNOG00000010953	13.33146034	8.818453463	11.67702364	14.6673566	13.63429277	14.04303455
ENSRNOG00000057116	23.80850469	30.32150944	26.38761338	15.62888289	18.94439479	14.55359998
ENSRNOG00000011555	7.97583202	9.53854671	9.498299865	8.102209401	9.843584414	10.36201121
ENSRNOG00000054882	0	0	0	0	0	0
ENSRNOG00000047517	13.28917495	22.90455412	15.78572838	12.14190546	14.56568138	12.50965666
ENSRNOG00000057854	0	0	0	0	0	0
ENSRNOG00000003864	72.17054068	96.62524381	76.48895048	64.18763001	65.76445968	61.70894705
ENSRNOG00000046767	0	0	0	0	0	0
ENSRNOG00000027880	0.965642949	0.792486044	0.695879525	1.505187362	1.086283152	1.522643215
ENSRNOG00000047605	8.602783746	5.76183837	7.288816061	7.082778185	9.30279888	8.839019192
ENSRNOG00000061557	0	0.180655638	0	0	0	0
ENSRNOG00000016636	0.58813098	0.952642387	0.505243574	2.565141393	1.300526619	1.937479091
ENSRNOG00000014201	65.1006641	119.6522532	110.3176275	54.40589433	58.4124982	68.56596175
ENSRNOG00000014635	245.8994921	333.4350851	301.0841249	177.6373098	217.9981535	231.5149846
ENSRNOG00000000021	35.52446839	34.19284318	31.6334617	33.97885848	37.60755583	33.45852016
ENSRNOG00000046526	0	0	0	0	0	0
ENSRNOG00000047344	0	0	0	0	0	0
ENSRNOG00000058753	0.060366142	0	0	0	0	0
ENSRNOG00000001609	2.487881945	2.610185661	2.358355578	3.201807759	2.56619856	3.236628767
ENSRNOG00000032812	0	0	0	0	0	0
ENSRNOG00000060779	0	0	0	0.19796585	0.181667312	0.309304698
ENSRNOG00000054526	0	0	0	0	0	0
ENSRNOG00000052988	0	0	0	0	0	0
ENSRNOG00000011234	2.034596641	1.698236436	1.700020679	1.397027298	2.129790764	2.464378892
ENSRNOG00000026607	0	0	0	0.010654577	0.019554771	0
ENSRNOG00000029893	5.442358258	7.01554591	8.141131931	3.643020286	4.45745367	5.103089403
ENSRNOG00000051478	0	0	0	0	0	0
ENSRNOG00000022248	364.1623141	287.606285	271.4248034	375.3256544	358.0884759	355.178021
Novel01369	0	0	0.014514521	0	0.016065329	0.006838161
ENSRNOG00000043304	15.71154845	12.55032795	12.42497831	6.889060168	9.5120032	12.11039273
ENSRNOG00000006549	0.415737453	0.729519831	0.944775979	2.213961693	1.523764591	1.348041619
ENSRNOG00000038231	0	0	0	0	0	0
ENSRNOG00000014787	0	0	0	0	0	0
ENSRNOG00000046347	0	0	0	0	0	0
ENSRNOG00000027907	0	0	0	0	0	0
ENSRNOG00000061074	0	0	0	0	0	0
ENSRNOG00000015300	49.78509664	60.91815911	51.99450432	51.9131652	51.0361117	49.62787663
ENSRNOG00000010538	21.78637399	33.64876437	32.57780507	18.27988111	22.70670554	22.80516141
ENSRNOG00000011853	33.37358819	33.15252623	36.85550392	28.75581494	28.07350669	30.29592074
ENSRNOG00000031741	0	0	0	0	0	0
Novel00589	0	0	0	0	0	0
ENSRNOG00000060267	1.444475538	2.688327949	3.72029643	3.431408065	0.726669248	0.618609395
ENSRNOG00000002751	1.676453399	0.900771696	1.434649416	1.322793664	2.307798695	1.772359905
ENSRNOG00000026493	0.81834305	0.831490132	0.656762244	0.44457515	0.437644039	0.511486004
ENSRNOG00000001789	11.76038667	7.761537387	11.88034071	10.49134041	13.85557617	14.67582204
ENSRNOG00000032990	0.014764656	0	0.022368753	0.021584011	0.024758748	0.008430792
ENSRNOG00000005041	79.36604501	88.15572464	98.61952476	119.9487779	119.7354456	86.545277
ENSRNOG00000057293	0	0	0	0	0	0
ENSRNOG00000020935	2.930428503	2.78975735	3.075026121	2.716924305	3.206564536	2.91479659
ENSRNOG00000025031	0.023006436	0.976239228	0.899264586	0.050448635	0.115737992	0
ENSRNOG00000057300	0	0	0	0	0	0
Novel00687	64.2610215	52.99932268	68.87932901	75.07601645	85.74967518	84.67985764
ENSRNOG00000057758	0.052904271	0.00738455	0.006011328	0.058004382	0.059882489	0.016992541
ENSRNOG00000053157	0	0	0	0	0	0.163406255
ENSRNOG00000021202	258.8616598	227.3856869	238.7049222	186.9170655	272.2021988	281.5432047
ENSRNOG00000062153	0.046595985	0.026016077	3.028476601	0.204351845	0.07032283	0.498878545
ENSRNOG00000000111	67.48212892	84.51869303	82.7884891	61.09398272	79.9862745	72.86142835
ENSRNOG00000029456	6.769208892	7.527318256	7.466338856	3.850629865	5.67086982	5.77368769
ENSRNOG00000048267	10.41218331	11.33479748	11.43068934	9.96265914	9.247720076	9.866806518
ENSRNOG00000001434	0.030594036	0.222061582	0.180767273	0	0	0
ENSRNOG00000004284	22.18682809	19.64722741	26.53035082	17.83480029	18.17567789	21.40845483
ENSRNOG00000013679	38.4498698	29.47034946	34.94164635	54.06011521	31.4645857	31.45358031
ENSRNOG00000009826	0.595061852	0.58362206	0.712638589	0.545415488	0.842633125	0.617549968
ENSRNOG00000042899	0.021247867	0.032624311	0.002414321	0.005824054	0.00267228	0.02047407
ENSRNOG00000061077	0	0	0	0	0	0
ENSRNOG00000032004	0	0	0	0	0	0
ENSRNOG00000058394	0	0	0	0	0	0
ENSRNOG00000013946	28.10693413	33.78717789	31.08760585	21.76053987	29.25809551	30.00855906
ENSRNOG00000010261	0.253178811	0	0	0.03469824	0.222890724	0
ENSRNOG00000018089	17.78708198	21.16028061	23.86724307	18.08569764	16.37392678	16.32541802
ENSRNOG00000022174	0	0	0	0	0	0
ENSRNOG00000047152	0	0	0	0	0	0
ENSRNOG00000059740	0	0	0	0	0	0.020743788
ENSRNOG00000020295	2.267016945	1.394744082	1.345391447	1.717730102	1.220368491	1.409925876
ENSRNOG00000059140	0.212168169	0.297843528	0.143269985	0.352255781	0.121982847	0.228455268
ENSRNOG00000062092	0	0	0	0	0	0
ENSRNOG00000027940	14.28993314	12.41383701	15.9451639	27.3660991	18.91909484	16.22055354
ENSRNOG00000001409	276.8163035	300.0173991	267.4991234	248.4403152	266.2992219	245.9932258
ENSRNOG00000049024	0	0	0	0.121159427	0	0
ENSRNOG00000048769	0.17537264	0.305988547	0.159415859	0.624906835	0.132336514	0.178374091
ENSRNOG00000046165	0	0	0	0	0	0
ENSRNOG00000031307	0.239192723	0.655605138	0.355793055	0.286092583	0.284416781	0.279371985
ENSRNOG00000055224	0.126787821	0.212369481	0.345755007	0	0.127565761	0.868768054
ENSRNOG00000024410	32.49498267	42.02587185	42.37546398	27.14482662	35.19967944	36.11982457
Novel01177	0.508422746	0.318954163	0.524476486	0.645122611	0.402336646	0.396329409
ENSRNOG00000006845	0	0.008817632	0.007177915	0	0.007944841	0
ENSRNOG00000059842	0	0	0	0	0	0
ENSRNOG00000050603	0	0	0.047871461	0	0	0.067660403
ENSRNOG00000008598	2.852448083	1.397542327	2.763558486	4.173720445	3.279193359	3.273939977
ENSRNOG00000016212	6.654524402	4.358527964	5.754654976	9.352390843	7.128867178	7.446055103
ENSRNOG00000061934	0.653221777	1.154931738	1.583430735	0.417779882	0.629845217	0.27974799
ENSRNOG00000030124	76.53790209	57.67817808	75.03755627	135.6674483	75.04191822	61.91232276
ENSRNOG00000028077	0.139821868	0.156134331	0.528467487	2.093769819	0.033318896	0.397098607
ENSRNOG00000055080	0.004945624	0	0	0	0	0
ENSRNOG00000055855	0	0	0	0	0	0
ENSRNOG00000027692	0	0	0	0	0	0
ENSRNOG00000059824	0.29097349	0	0.242456898	0.451950813	0.48793139	0.685365805
ENSRNOG00000009548	3.74850473	3.882648784	6.655646613	4.503573046	4.961114781	4.313387295
ENSRNOG00000029862	8.883942035	10.23367199	10.98708149	2.845215544	3.834125375	3.344066512
ENSRNOG00000008986	0.152138049	0.182955652	0.297866871	0.141142319	0.117747332	0.220522794
ENSRNOG00000053374	0	0	0	0	0	0
ENSRNOG00000005274	6.335067994	7.435081538	8.402933477	4.311584413	5.983697337	7.216340607
ENSRNOG00000050163	0	0.103468292	0	0.050795361	0	0
ENSRNOG00000055321	0	0	0	0	0	0
ENSRNOG00000055309	27.70227058	34.60504119	29.21077229	25.27020515	27.22189275	28.29897884
ENSRNOG00000060230	0	0	0	0	0	0
ENSRNOG00000050561	0	0	0	0	0	0
ENSRNOG00000058208	0	0	0	0	0	0
ENSRNOG00000057305	0	0	0.086915561	0	0	0
ENSRNOG00000056601	0	0	0	0	0	0
ENSRNOG00000045807	0	0	0	0	0	0
ENSRNOG00000056676	0	0	0	0	0	0
ENSRNOG00000045148	0	0	0	0	0	0
ENSRNOG00000059620	0	0	0	0	0	0
ENSRNOG00000042391	0	0	0	0	0	0
ENSRNOG00000023340	0.003469914	0.488216592	0.015770969	13.26982619	0.097753722	0.077273102
ENSRNOG00000055740	0	0	0	0	0	0
ENSRNOG00000061898	0	0	0	0	0	0
ENSRNOG00000005276	33.87778931	28.44353872	36.84224319	31.34869746	37.56601863	40.27768733
ENSRNOG00000057168	0	0	0	0.666832336	0.152983	0
ENSRNOG00000029070	0	0	0	0	0	0
ENSRNOG00000019979	5.091151029	3.508286843	4.636520168	4.29540502	5.560362914	5.892565677
ENSRNOG00000052814	5.467240512	4.482678682	4.026428755	3.516930051	3.944049468	4.509052108
ENSRNOG00000056880	0	0	0	0	0	0
ENSRNOG00000040122	0.312636691	0.128619759	0.224360958	0.036081652	0.182110764	0.16912348
ENSRNOG00000009439	1270.67882	1586.345743	1771.800746	1429.187445	1249.69114	1185.276979
ENSRNOG00000057975	0	0	0	0	0	0
ENSRNOG00000035609	0	0	0	0	0	0
ENSRNOG00000049794	0	0	0	0	0	0
ENSRNOG00000051077	0.006689599	0.014940096	0.030404633	0.007334494	0.033653224	0.028648798
ENSRNOG00000027617	2.888951075	2.830786353	4.114958344	3.113309092	4.206814566	3.560088258
ENSRNOG00000052615	0	0	0	0.18789979	0	0
ENSRNOG00000019721	291.8238851	380.0617223	316.7545457	217.2308871	284.5738495	281.0310339
ENSRNOG00000048632	0	0	0	0	0	0.09021387
ENSRNOG00000031942	0	0	0	0	0	0
ENSRNOG00000057498	0.204390712	0.080553941	0.109290376	0.210912487	0.217741558	0.226553738
ENSRNOG00000012618	0.00665219	0.007428275	0.018140764	0.722054389	0	0.039884027
ENSRNOG00000002451	0.00713573	0.007968227	0	0.015647265	0	0
ENSRNOG00000021463	1.653019777	1.294506961	1.678245373	2.742100222	2.008754483	2.031823216
ENSRNOG00000008140	86.97369223	160.083659	144.1337062	100.208721	92.30764519	85.63013485
ENSRNOG00000012020	0.023670688	0.722481581	0.071723142	0.069206946	0.039693209	0.067581206
Novel00215	0.253916776	0.324045988	0.13189339	0.318165743	0.127737375	0.170880443
Novel00318	0.007531716	0	0.020539264	0.008257793	0	0.019353143
ENSRNOG00000004344	28.2187428	26.21583255	26.30619342	24.2109959	26.82495354	27.09651361
ENSRNOG00000008939	8.344048851	7.280394439	11.31601848	11.42134088	12.71280102	12.12740756
ENSRNOG00000047566	0	0	0	0.230960158	0	0
ENSRNOG00000057560	0	0	0	0	0	0
ENSRNOG00000033059	10.23111454	8.033510738	8.153694156	20.99017421	7.188708466	6.053319254
ENSRNOG00000011628	1.438055646	1.204370921	1.497844837	0.476291171	0.768654583	1.10341587
ENSRNOG00000022982	0	0.019153482	0	0	0	0
ENSRNOG00000049605	0.719027823	0.485093843	0.503820536	1.001853842	0.723439607	0.359251678
ENSRNOG00000049468	0.382215177	0.232803657	0.315852941	0.114289563	0.279680261	0
ENSRNOG00000013257	3.104422313	1.756753279	1.995849449	3.596279926	4.787016	4.205983215
ENSRNOG00000056306	0	0	0	0	0	0
ENSRNOG00000012729	9.060024082	7.540044069	11.49886262	11.92012123	11.04193272	10.41020781
ENSRNOG00000013372	0.042130537	0.188182956	0.497863199	0.092384063	0.296723276	0.252598836
ENSRNOG00000013077	0	0	0	0	0	0
ENSRNOG00000011180	0.011203688	0.07506467	0.122211465	0.110553782	0.022544863	0.143942352
ENSRNOG00000012258	12.21512575	14.68070926	17.5224024	9.80109112	11.99710526	12.08359259
ENSRNOG00000049256	0	0	0	0	0	0
ENSRNOG00000017114	16.59539147	11.33447858	12.75217039	11.55117175	18.51762286	17.63619371
ENSRNOG00000042347	0.480275343	0.50207479	0.640930895	0.481760249	0.596316756	0.472631332
ENSRNOG00000062088	0	0	0.043560761	0	0	0
Novel00936	0.429142064	0.236646107	0.245615588	0.56926203	0.437105736	0.376643499
ENSRNOG00000004484	0.337044292	0.836368695	0.561691814	0.143708543	0.357951889	0.272646363
ENSRNOG00000035540	0.246617775	0	0.672535653	0	0	1.056162382
ENSRNOG00000054950	0	0	0	0	0	0
ENSRNOG00000058009	0.146540997	0	0.399622634	0.160667936	0	0.753089699
ENSRNOG00000024972	12.67511001	11.72569764	11.5664624	12.22046007	12.75993896	12.61679932
ENSRNOG00000008810	886.2191554	1196.878044	1073.062147	1052.237103	883.1436357	879.825468
ENSRNOG00000034025	22.44154771	13.99157147	15.24065073	13.99059036	22.94395984	24.82905238
ENSRNOG00000048509	34.11154845	42.77415698	41.50094942	33.83300917	30.83004005	32.2258795
ENSRNOG00000035455	0	0	0	0	0	0
ENSRNOG00000054383	0	0	0	0	0	0
ENSRNOG00000059518	0.037334137	0	0.022624789	0.027288831	0.01252107	0.010659116
ENSRNOG00000007981	13.64538542	10.85249283	14.71057475	9.460845627	12.45990834	13.4154156
ENSRNOG00000047686	81.06701021	57.89798064	58.29289068	20.19371206	41.79237927	50.56286173
ENSRNOG00000024517	0.057491564	0	0.052260529	0.015758476	0.01446108	0.036931904
ENSRNOG00000058965	0	0	0	0	0	0
ENSRNOG00000041549	0	0	0	0	0	0
ENSRNOG00000014575	23.93515574	38.31779655	39.56961548	25.31096405	32.06551362	31.21598179
ENSRNOG00000021203	2.941841322	2.715197926	3.156247645	4.421269966	3.241786216	3.428216342
ENSRNOG00000006096	0.115871681	0.251969942	0.421315057	1.504444939	0.196349712	0.130587026
ENSRNOG00000003759	2.491735036	2.846929426	2.91002235	3.437546541	2.31609146	2.97518056
ENSRNOG00000035409	0	0	0	0	0	0
ENSRNOG00000025608	0.014408734	0.016089743	0.013097714	0.150078849	0	0.012341335
ENSRNOG00000015896	1.238526306	1.349827772	1.296962435	1.879366148	1.325877649	1.289956681
ENSRNOG00000001135	145.8729477	160.6987983	152.3792251	159.1739578	156.726334	142.4811885
ENSRNOG00000036492	0	0	0	0	0	0
ENSRNOG00000002824	0.071660728	1.408371382	1.954214158	0.109996617	0.057680337	0.024551471
ENSRNOG00000013916	80.66578695	63.49236334	64.45345938	46.40350595	88.65269777	117.3278288
ENSRNOG00000052711	0	0	0	0	0	0
ENSRNOG00000048508	0	0	0	0	0	0
ENSRNOG00000021890	28.91218401	39.69934233	33.2787121	23.86880337	25.92246401	29.52170723
ENSRNOG00000022748	4.61790045	7.302984164	7.536660783	5.161303769	4.818317561	4.611044176
ENSRNOG00000062241	0	0	0	0	0	0
ENSRNOG00000059676	0	0	0	0	0	0
ENSRNOG00000052527	0	0	0	0	0	0
ENSRNOG00000017164	5.831401244	5.087909562	5.552076372	7.957738361	5.63392948	5.078706764
ENSRNOG00000032420	0.094942054	0.035339522	0.08630348	0.451077117	0.191049192	0.027106515
ENSRNOG00000010078	0.504181325	0.835222985	0.871286829	2.800376099	0.674508332	0.996554314
ENSRNOG00000030334	10.31677096	10.67256696	10.57976213	9.5779096	10.1284341	8.951256091
ENSRNOG00000058657	0	0	0	0	0.264243363	0
ENSRNOG00000006744	29.63088065	44.30400066	38.98702542	24.33800025	29.3747622	27.07133036
ENSRNOG00000011120	0.050715129	0.014157965	0.011525167	0.048653676	0.019134864	0.048868203
ENSRNOG00000010319	4.175854943	5.544188269	5.518457365	8.702152495	8.18273865	9.625005425
ENSRNOG00000057817	51.93664046	36.21918451	43.25909892	63.67816861	54.9330633	52.90522753
ENSRNOG00000038225	0.304199557	0.369227514	0.841585927	0.449533964	0.292758834	0.464462777
ENSRNOG00000015962	4.500334628	2.738182818	3.872330026	4.217246826	3.608812948	4.398215729
ENSRNOG00000004858	0	0	0	0	0	0
ENSRNOG00000006853	14.57250799	12.52787842	15.68528881	8.80944716	15.6775543	18.21467905
ENSRNOG00000030059	0	0	0	0	0	0
ENSRNOG00000046358	0.487292952	0.544143488	0.221477605	0	0	0.626062521
ENSRNOG00000052305	13.69921961	17.79679083	17.42159098	12.7878452	14.05486639	14.8645163
ENSRNOG00000055302	0.029837931	0	0.00678076	0.057250176	0.007505252	0.095837678
ENSRNOG00000061939	2.412193865	0.086890805	0.094310258	0.20854547	0.208773722	3.621205575
ENSRNOG00000054872	0	0	0.241876858	0.291739147	0.267720249	0
ENSRNOG00000061429	4.003882947	3.812832564	3.491778074	5.125226425	2.995776137	2.854928988
ENSRNOG00000061334	0	0	0	0	0	0
ENSRNOG00000026577	57.78734901	45.52192275	48.08718772	25.67668907	34.1197657	44.93573893
ENSRNOG00000024036	24.54128652	20.42875026	19.16488123	20.33759805	23.40917169	18.33111718
ENSRNOG00000060144	5.934143398	3.561424827	5.605871736	6.320539822	6.439111036	6.774916853
ENSRNOG00000061511	1.998554094	2.231717473	3.910545109	1.299876267	0.817959355	1.160540239
ENSRNOG00000013261	0.046012873	0.282595566	0.460088858	0.050448635	0.13888559	0.15764335
Novel01234	0.924525068	1.020519238	1.806386706	1.654466041	1.186804006	1.802191533
ENSRNOG00000058602	0	0	0	0	0	0
ENSRNOG00000008644	0.264118296	0.275269801	0.51218504	0.337843331	0.513761802	0.429821765
ENSRNOG00000033411	19.91884295	15.45750707	17.96838448	12.97020201	15.74245342	21.25692904
ENSRNOG00000019007	232.3725111	378.4981146	357.3701159	303.1148871	236.6800206	215.0388917
ENSRNOG00000013436	4.758956806	2.559634689	3.257683248	3.138294072	4.284756304	4.703994113
ENSRNOG00000051464	0	0	0	0	0	0
ENSRNOG00000049604	26.24860093	30.90762496	25.94923339	39.24922931	31.20518381	23.38635115
ENSRNOG00000060417	0	0	0	0	0	0
ENSRNOG00000014525	56.33649182	60.38416733	68.21470442	48.57568152	59.38653039	61.91871715
ENSRNOG00000046038	0	0	0	0	0	0
ENSRNOG00000025424	18.03186963	21.1033744	19.69568698	13.96319128	16.74972617	16.13539506
ENSRNOG00000021557	0	0	0	0	0	0
ENSRNOG00000016541	261.0915963	188.6387022	200.9289134	98.63151251	164.6691501	198.0532377
ENSRNOG00000020922	18.6017575	13.41126779	16.37598646	24.74482452	15.64058483	15.02040278
ENSRNOG00000060489	0	0	0	0	0	0.006748904
ENSRNOG00000029242	7.077363038	4.698769052	6.484958668	13.51719261	10.92082399	6.984769684
ENSRNOG00000058143	0	0	0	0	0	0
ENSRNOG00000017445	99.90837499	132.2181774	123.0891717	141.1228988	123.2677434	135.4085809
Novel00652	0	0	0	0.008994797	0.033017021	0.028107202
ENSRNOG00000012819	0.086668532	0	0.236348244	0.285070824	0.406934779	0.272188134
ENSRNOG00000057077	0	0	0	0	0	0
ENSRNOG00000052921	0	0	0	0	0	0.021651329
ENSRNOG00000018932	79.30503281	115.6218568	102.0482526	75.34676335	75.49944267	67.63514048
ENSRNOG00000001959	0.457526188	0.599460639	0.426987442	1.471456574	3.093440854	2.39830104
ENSRNOG00000049030	0	0	0	0	0	0
ENSRNOG00000054063	17.73568278	18.07508537	14.88180087	33.79581728	17.10098369	19.24427316
Novel00032	0.334897513	0.661636891	0.35126066	0.564896183	0.518388254	0.44130097
ENSRNOG00000061910	2.646504828	3.4618784	2.550811033	2.487115621	4.108232294	4.418418249
ENSRNOG00000022163	1.289093707	0.877187486	0.640829125	2.58380926	1.986036272	2.553304118
ENSRNOG00000009388	2.386236448	1.596703873	1.873712738	1.364128317	2.625084318	2.552828855
ENSRNOG00000055557	0	0	0	0	0	0.00710462
ENSRNOG00000037707	5.870755943	6.462021271	6.680265148	5.666605686	6.360333638	8.090346203
ENSRNOG00000046309	4.099827834	4.348790508	3.109251419	2.433742667	2.678457432	2.983823755
ENSRNOG00000047098	1.652077922	2.835555591	1.05679329	0.469607341	6.55651346	0.314451977
Novel00841	0.51852968	0.894856016	0.77129963	0.361783744	1.39913473	0.605631576
ENSRNOG00000062178	0	0	0	0	0	0
ENSRNOG00000047910	0	0	0	0	0	0
ENSRNOG00000017608	2.643761855	1.133518143	1.59614376	3.202440851	2.657138448	2.729423669
ENSRNOG00000052105	0	0	0	0	0	0
ENSRNOG00000042327	0.08381208	0.147070161	0.08706994	0.078764388	0.265025611	0.184593923
ENSRNOG00000059975	0	0	0	0	0	0
Novel00679	2.685708286	1.896689668	2.399552708	2.886255875	2.663236709	2.81431008
Novel00717	0.290820399	0.134652133	0.206329189	0.108877746	0.171280861	0.170112159
ENSRNOG00000022721	0.151017809	0.73586818	0.124797292	5.554333092	0.276262579	0.152867495
ENSRNOG00000057288	0	0	0	0	0	0
ENSRNOG00000022450	0	0	0	0	0	0
ENSRNOG00000059266	1.035163457	0.412832811	1.00818873	0.72961454	0.33477267	0.253324506
ENSRNOG00000005054	1.100784388	0.34215083	0.474523846	0.298615154	0.216940539	0.301320401
ENSRNOG00000021614	22.41093017	11.15615974	14.74726811	22.94158276	23.16339572	24.40460229
ENSRNOG00000020166	0	0	0	0	0	0
ENSRNOG00000056839	0	0	0	0	0	0
ENSRNOG00000053602	0	0	0	0	0	0
ENSRNOG00000060909	0	0	0	0	0.089633211	0
ENSRNOG00000020655	0	0	0	0	0.091651977	0.019505702
ENSRNOG00000007432	3.827230926	3.40478166	3.723686029	3.482512511	4.254497206	4.229659399
Novel00646	0.822616577	1.186509488	1.557850948	0.338219622	1.862243904	1.174309361
ENSRNOG00000052802	1052.140332	1031.736196	1016.037272	900.7623959	1181.764122	1209.783045
ENSRNOG00000055212	0	0	0	0	0	0
ENSRNOG00000054108	0.125088603	0.093121463	0	0.045715825	0	0.071427064
ENSRNOG00000020614	1.916526367	4.673825061	2.703329586	0.724580889	0.90873235	1.245305188
ENSRNOG00000047920	0	0	0	0	0	0
ENSRNOG00000001430	42.38980135	70.44453198	57.34475018	36.63891037	38.7370607	39.37686728
ENSRNOG00000051156	0.188292901	0.084104115	0.102696319	0.495467602	0.227337865	0.290297146
ENSRNOG00000056172	0	0	0	0	0	0.226419125
ENSRNOG00000006919	4.576150284	3.659659585	3.789103037	4.056895385	7.354609151	6.972407016
ENSRNOG00000013241	0	0.011353421	0	0	0	0
ENSRNOG00000034174	0.327414455	0.075273183	0.236348244	0.686281613	0.310045546	0.329925011
ENSRNOG00000057559	0	0	0	0	0	0
ENSRNOG00000059976	0	0	0	0	0	0
ENSRNOG00000007114	73.02864355	114.9670282	116.2935733	62.1948304	74.46820241	76.67873153
ENSRNOG00000008873	0.973945853	1.344634785	1.110684975	0.95134552	1.336256936	0.940372951
ENSRNOG00000009303	2.269544479	1.702157395	2.093835177	2.810208692	2.351633145	2.582202032
ENSRNOG00000006709	0.073021491	0.076744111	0.085900192	0.037675744	0.12533038	0.139804672
ENSRNOG00000061737	0	0	0	0	0	0
ENSRNOG00000005391	34.01632676	15.46822543	28.04353956	57.7451156	41.697674	28.35418286
ENSRNOG00000045850	0	0	0	0	0	0
ENSRNOG00000061361	3.888972601	6.079757053	6.186465783	6.82220775	1.173850324	1.832035517
ENSRNOG00000013992	25.93083683	29.19304121	29.60897609	20.68317287	28.09686092	23.42796463
ENSRNOG00000022428	3.214295318	2.04275511	2.120685579	4.421442736	5.175173119	4.580043046
ENSRNOG00000048573	6.454908867	8.759061244	5.941863817	5.151111407	6.782246317	5.35378313
ENSRNOG00000018877	13.35507973	9.607941222	11.20471421	12.76013711	13.55570165	12.15168553
ENSRNOG00000033928	0	0	0	0	0	0
ENSRNOG00000017644	3.376230745	2.089724874	3.335602321	5.952346974	4.441264904	3.939459488
ENSRNOG00000020623	21.35899832	32.19279712	27.62178342	33.80045437	21.42653467	22.76431078
ENSRNOG00000056778	0.672407565	0.394198712	0.366735984	0.239599566	0.507399974	0.417548486
ENSRNOG00000015095	22.87577586	28.72121798	31.15134166	15.98271229	25.24063389	22.96429572
ENSRNOG00000029286	0	0	0	0	0	0
ENSRNOG00000018710	0.095459168	0.008199693	0.066748879	0.120763481	0.044328407	0.232708545
ENSRNOG00000011803	9.268405839	8.165982903	7.852977134	7.319528749	9.837900827	11.38479655
ENSRNOG00000014875	12.42813411	15.16159663	16.6358005	12.68106645	14.6366417	15.38282688
ENSRNOG00000051901	0	0	0	0	0	0
ENSRNOG00000008551	501.541075	988.6472552	942.2773436	557.2466589	502.304091	438.1435416
ENSRNOG00000000968	29.26025044	24.41223703	28.79142375	15.60788017	27.08826634	28.44813998
ENSRNOG00000010950	2.29617102	2.198849369	2.718995782	2.480175931	2.879255512	2.526961021
ENSRNOG00000021256	68.86820188	65.02560847	47.53163414	32.20871462	52.60325893	71.670527
ENSRNOG00000057681	0	0	0	0	0	0
ENSRNOG00000060299	0	0	0	0	0	0
ENSRNOG00000056510	0	0	0	0	0	0
ENSRNOG00000055930	0	0	0	0	0	0
ENSRNOG00000028158	0.249149785	0.255032343	0	0.136584241	0.208898757	0.355668646
ENSRNOG00000052063	0	0	0	0	0	0
ENSRNOG00000019075	6.610197865	5.349970672	7.099306173	11.92431446	9.530384123	8.207188472
Novel00917	0.436984196	0.406637841	0.397223939	1.94305977	0.659498141	0.790156539
ENSRNOG00000041366	0	0	0	0	0	0
ENSRNOG00000055188	0	0	0	0	0	0
ENSRNOG00000030238	118.8197192	131.9872747	118.5249909	93.8296321	95.91366796	85.46012109
ENSRNOG00000017720	6.925323142	4.962847959	6.960417536	7.402140569	7.246168726	6.722804488
ENSRNOG00000004423	248.5749988	206.5622784	254.2404804	94.10102905	168.4927847	187.7828444
ENSRNOG00000029054	0	0	0	0	0	0
ENSRNOG00000014718	68.26970748	74.12453335	97.31128309	76.1548629	67.53619953	65.51635869
ENSRNOG00000018591	26.72784806	33.21973511	31.76352113	24.52611877	26.01226448	25.6897903
ENSRNOG00000003227	0	0	0	0	0	0
ENSRNOG00000005180	43.52448513	33.88842046	47.12915826	34.0642472	59.72842436	58.82983835
ENSRNOG00000038044	8.232329794	5.365521678	5.504774567	7.225591696	8.82616033	8.674690442
ENSRNOG00000027368	0.906638901	0.223074021	0.18159144	0.943496817	0.649364009	0.671257003
ENSRNOG00000052311	0	0	0	0	0	0
ENSRNOG00000029608	24.08505951	17.98842049	28.45884047	26.23477872	28.68763815	26.43882764
ENSRNOG00000051951	0.003942039	0	0	0	0	0
ENSRNOG00000052526	0	0	0	0	0	0
ENSRNOG00000009403	1.460301465	0.551053677	0.906315477	1.656287987	1.408464499	1.40604247
ENSRNOG00000020807	0.027721258	0.020636925	0.01259948	0.162099522	0.013945674	0.03561562
ENSRNOG00000033855	0.167475425	0.561042355	0.190296493	0.183620498	0.252754521	0.215168485
ENSRNOG00000010252	23.140692	30.93020539	29.69187234	34.5727206	23.47613113	22.49413224
ENSRNOG00000046663	2.937027417	5.43196794	3.504104068	3.723315349	2.67801254	4.074773536
ENSRNOG00000028330	12.89142934	20.28236671	16.13628992	10.61193721	15.04249743	13.51113474
ENSRNOG00000060362	0.991306741	0.221391713	0.901109862	0.6521228	0.199477833	1.018886063
ENSRNOG00000042164	0	0	0	0	0	0
Novel00245	0.040204091	0.179578169	0.292368051	0.308559098	0.262930026	0.602621479
ENSRNOG00000049682	0.713740854	1.062680224	0.216266367	0	0.239373399	0.203777213
ENSRNOG00000047590	0.016269234	0	0	0.017837631	0	0
ENSRNOG00000014624	93.36546448	150.358963	150.8241044	91.20338729	94.19161172	89.16873685
ENSRNOG00000026309	0.27473191	0.760290267	1.302963344	0.301216792	1.550342188	0.255774706
ENSRNOG00000000065	0.007295331	0.016292897	0.013263089	0.00799862	0.044040561	0
ENSRNOG00000051026	0.023045764	0	0	0.025267436	0	0.029608655
ENSRNOG00000015645	3.81983531	2.616639203	3.880779805	2.217217519	3.584901625	3.05180635
ENSRNOG00000055534	0	0	0	0	0	0
ENSRNOG00000001058	19.06578088	22.21466554	20.52711082	16.7130698	18.03020053	19.44855203
ENSRNOG00000032819	0	0	0	0	0	0
ENSRNOG00000008578	109.7717913	98.89628168	96.95287303	113.5065236	104.6571734	96.62464208
ENSRNOG00000052415	3.0356984	1.557966553	2.466813866	2.017180457	0.786720005	1.103085139
ENSRNOG00000016459	14.59470645	15.87345578	19.23528716	15.98943169	16.96497836	16.76632996
Novel00960	7.412887465	5.467210102	5.258687447	5.834782944	5.833151786	7.153652673
ENSRNOG00000004307	6.28255032	7.265172844	6.381591301	9.082134779	5.533773115	6.051360895
ENSRNOG00000005775	9.370987409	8.118182948	11.09506378	8.98002346	10.38140012	10.83137717
ENSRNOG00000017143	0	0	0	0	0	0
ENSRNOG00000019019	0.036176489	0.040397057	0.131539472	0.27764799	0.109195379	0.015492901
ENSRNOG00000016719	4.364602344	3.49914075	3.870832856	4.030746845	3.608815625	3.599368668
ENSRNOG00000000395	85.50488025	92.72008669	85.9069258	60.39056952	81.75014944	93.64262735
ENSRNOG00000007400	92.62465105	64.48168464	55.89276993	79.62400086	84.22614337	83.95175845
Novel00173	2.790324011	3.661938611	2.562587249	2.491610014	1.968105617	2.8580986
ENSRNOG00000010291	5.350707542	4.904812466	4.799329313	6.537824364	5.383538213	5.350604827
ENSRNOG00000015306	9.633778601	7.565239255	7.026614105	5.096249335	8.514110852	11.99276376
ENSRNOG00000032596	0.354783465	0.858378398	0.25083526	0.69152983	0.753582924	0.67528511
ENSRNOG00000060492	0.102914288	0	0.187100674	0.056417749	0.103545745	0.132221855
Novel00083	4.337700209	3.674578439	3.689218423	3.148711269	3.009872626	3.749480615
ENSRNOG00000050949	13.54102456	16.42854724	16.02540488	9.905253031	13.55046524	14.92978911
ENSRNOG00000016498	2.007072771	1.250088441	1.94075334	1.148499387	1.778026615	1.842374838
ENSRNOG00000056125	0	0	0	0	0	0
ENSRNOG00000060974	0	0	0	0	0	0
ENSRNOG00000052169	0	0	0	0	0	0
ENSRNOG00000005858	0	0	0	0	0	0
ENSRNOG00000051044	0	0	0	0	0	0
ENSRNOG00000005333	19.12262082	14.63988392	19.33086652	17.81571966	20.95260902	21.50004874
ENSRNOG00000020179	25.92825373	26.5896737	28.48368293	31.05113499	26.01790055	24.38545569
ENSRNOG00000050586	0	0.039001649	0	0	0	0
ENSRNOG00000035586	1.011132876	0.677458643	1.286784883	1.108608759	0.20346739	0.173210631
ENSRNOG00000057422	0	0.21713418	0.176756165	0.071064664	0	0
ENSRNOG00000017800	2.769878952	2.480099079	2.605631975	2.240063942	3.011869626	2.398568925
ENSRNOG00000006850	0.164144947	0.128306561	0.1193678	0.935838563	2.279099006	1.026329224
ENSRNOG00000051304	3.888972601	2.243719865	2.415667591	1.989810594	2.999839717	3.108908756
ENSRNOG00000008398	0	0.045073762	0	0	0	0.03457298
ENSRNOG00000028611	1.479068156	0.833120661	1.356389058	1.148073796	1.461804546	1.255636934
ENSRNOG00000055904	0	0	0	0	0	0.121979317
ENSRNOG00000011203	7.364166698	6.07595102	7.012309005	12.74754332	12.62086283	10.81617654
ENSRNOG00000008961	141.3012031	112.2099457	110.9570932	102.5662493	136.1328577	149.3234756
ENSRNOG00000059425	0.188996799	0	0	0	0.190156439	0
ENSRNOG00000061025	0	0	0	0	0	0
ENSRNOG00000047057	26.21008258	24.08484937	15.43388987	21.13167209	51.90848931	39.14974067
Novel01410	4.85766186	4.657896676	8.447375583	6.94689562	10.62492896	8.637919181
ENSRNOG00000009075	2.999248767	2.967819313	3.117760729	3.141872108	2.928018234	2.963148087
ENSRNOG00000025365	0.451622625	0.130747464	0.167253146	0.275089022	0.25244093	0.300862138
ENSRNOG00000028701	1.695459744	3.320068684	2.680336503	2.694067459	1.953089158	1.978347422
ENSRNOG00000016789	137.1148902	137.2747358	134.7101854	116.055028	131.6816696	135.0010752
ENSRNOG00000002164	0.085689227	0.159477082	0.051928365	0.219216421	0.172429991	0.195718227
ENSRNOG00000047091	0.624982793	0.548347688	0.405797819	0.53839719	0.471613155	0.745608675
ENSRNOG00000051122	0.01891736	0	0	0.041482086	0	0.06481221
ENSRNOG00000038766	8.694643219	5.402291145	7.380734227	11.89749091	9.794686965	9.062588833
ENSRNOG00000048997	0	0	0	0	0	0
ENSRNOG00000057640	0	0	0	0	0	0
ENSRNOG00000059822	0	0	0	0	0	0
ENSRNOG00000052807	0	0	0	0	0	0
ENSRNOG00000058715	0	0	0	0.280660445	0	0
Novel00796	2.883210487	1.929506319	1.990767898	0.771014537	3.001977878	3.33858543
ENSRNOG00000030825	0	0	0	0	0	0
ENSRNOG00000056049	0	0	0	0	0	0
ENSRNOG00000054408	0.063593263	0.213037309	0.346842286	0.069723821	0.479875919	0.054468752
Novel00855	1.683627117	1.196394955	2.173916885	1.258590834	2.791179894	2.916886685
ENSRNOG00000002768	4.968437598	8.057191591	4.935022374	1.744394735	3.468353707	2.833051724
ENSRNOG00000056387	0.240745923	0	0.218840966	0.263954467	0	1.237218791
ENSRNOG00000053389	0	0	0	0	0	0
ENSRNOG00000055835	0	0	0	0	0	0
ENSRNOG00000050904	0	0	0	0	0	0
ENSRNOG00000051035	0	0	0	0	0	0
ENSRNOG00000047768	9.119400188	8.507089425	8.228786409	26.67306107	10.20705026	9.262648991
ENSRNOG00000059089	0	0	0	0	0	0
ENSRNOG00000061441	0	0	0	0	0	0.041838317
ENSRNOG00000015741	20.10234263	10.11630905	15.48883097	11.28395795	21.12867666	21.9834621
ENSRNOG00000011544	15.36893124	16.4693643	14.53434932	21.08886991	13.74348202	14.70190089
ENSRNOG00000056491	0	0	0	0.076986719	0	0
ENSRNOG00000061754	0.087260658	0.024360253	0.085931081	0.039863673	0.007316339	0.018685073
ENSRNOG00000004633	0	0	0	0	0	0
ENSRNOG00000003233	0.117281361	0	0.007615013	0.055108969	0.050571845	0.07175254
ENSRNOG00000054145	1.634154144	0.68430166	0.742732977	2.463575021	0.205522616	1.049761398
ENSRNOG00000037798	0	0.024100272	0.039237228	0.02366294	0.086859078	0.036971319
ENSRNOG00000049302	7.726191217	4.212178092	5.784992617	7.91474702	9.460373579	9.404482294
ENSRNOG00000022707	0.135117979	0.067058515	0.300236159	0.181064534	0.060420903	0.051435971
ENSRNOG00000011001	0	0	0	0	0	0
ENSRNOG00000038445	0.070770455	0.197567408	0.104538204	0.029097343	0.044502929	0.015154036
ENSRNOG00000031437	0	0.039827081	0.097262652	0	0	0.030548612
ENSRNOG00000015735	11.04263536	7.857463794	8.882255718	10.38915519	11.45247733	11.07889633
ENSRNOG00000005498	0	0	0	0.084304849	0	0
Novel00813	0.320118487	0.172569523	0.311059976	0.532519491	0.188807075	0.45382698
ENSRNOG00000055434	0	0	0	0	0	0
ENSRNOG00000054096	0.058744103	0.049198159	0.026699551	0.016101798	0.014776136	0.062894201
ENSRNOG00000030830	29.48566294	24.31387588	24.3336318	31.15378514	28.89926651	27.15590396
ENSRNOG00000025353	2.392481666	1.669751882	1.715463201	1.933422722	1.898752284	2.093366623
ENSRNOG00000042387	0.157287336	0.175637426	0.265527039	0.172450251	0.135644926	0.096228128
ENSRNOG00000054463	0	0	0	0	0	0
ENSRNOG00000048430	0.099142528	0.067505545	0.10111222	0.076885457	0.119214422	0.155336569
ENSRNOG00000020889	106.9101726	87.18396582	90.29764731	97.70326069	114.5851463	115.3575687
ENSRNOG00000018955	0.021536376	0.02404894	0.019576828	0	0	0
ENSRNOG00000010721	0.295544867	0.247518686	0.409697155	0.688576869	0.230452652	0.329081213
ENSRNOG00000052540	0	0	0	0	0	0
ENSRNOG00000053659	73.23844244	78.34649661	84.73248671	56.33419511	62.40864563	64.70687895
ENSRNOG00000018378	22.25292433	14.07184125	17.40077904	9.496094814	19.78322887	21.21873057
ENSRNOG00000002294	5.445980112	3.926102774	4.229683701	8.599299556	5.238203007	5.854414022
ENSRNOG00000039192	0	0	0	0	0	0
ENSRNOG00000057015	0	0	0	0	0	0
Novel01244	1.417877546	1.727231668	2.773018819	4.396748621	0.345836923	5.360697281
ENSRNOG00000013754	0	0.016507277	0	0.01620773	0	0.012661596
ENSRNOG00000007982	14.99616911	8.924823605	7.360985722	12.6840463	17.39931415	20.38742668
ENSRNOG00000058814	0	0	0	0	0	0
ENSRNOG00000022614	0	0	0	0	0.808891763	0
ENSRNOG00000012720	0	0	0	0	0	0
ENSRNOG00000028518	0	0.035229259	0	0.311309792	0.031742182	0.324263271
ENSRNOG00000019244	3.924733269	5.880093439	6.192560823	10.48816421	4.533490907	5.3525301
ENSRNOG00000060754	0	0	0	0	0	0
ENSRNOG00000059880	12.5765603	8.553890087	10.39994559	15.46716093	16.00345181	14.0767621
ENSRNOG00000059161	0	0	0	0	0	0
ENSRNOG00000054704	0	0	0	0	0	0
ENSRNOG00000043332	0.534593177	0.811495277	0.858008448	0.897510602	0.924469758	0.786995844
ENSRNOG00000021117	17.84810101	17.75693652	16.68414883	21.03404621	18.64954546	17.07655656
ENSRNOG00000049172	0	0	0	0	0	0
Novel00541	0.754224989	1.000133195	0.621324702	1.912285506	0.640281995	0.605631576
ENSRNOG00000017941	27.58489536	22.03096207	26.23548906	24.36191364	29.52720018	31.1671801
ENSRNOG00000052021	0	0	0	0	0	0
Novel01524	0.167129401	0.07465109	0.222819893	0.293185788	0.347520059	0.324471705
ENSRNOG00000057580	0	0	0	0	0	0
ENSRNOG00000056470	0	0	0	0	0	0
ENSRNOG00000018725	29.368814	34.54012627	33.40209461	26.10269715	25.51434822	25.35173776
ENSRNOG00000055565	0	0	0	0	0	0
ENSRNOG00000033015	0.688849648	0.879102862	0.402539588	1.456566253	0.841592609	0.674299292
ENSRNOG00000001151	3.678045274	4.372125532	4.373966123	3.338834725	3.10373984	3.342265103
ENSRNOG00000046487	0.533344814	0.942982727	0.727225366	0.438570498	1.542774712	0.913638492
ENSRNOG00000010716	1.796623469	1.825572764	1.664112781	2.380591441	1.996122179	1.407564283
ENSRNOG00000054976	0	0	0	0	0	0
ENSRNOG00000039615	0	0	0	0	0	0
ENSRNOG00000054863	18.54497059	17.60674516	18.47852679	15.7452183	18.66381196	18.97314658
ENSRNOG00000002616	0.009289232	0.051864848	0.016888049	0	0	0.015912782
ENSRNOG00000055272	0	0	0	0	0	0
ENSRNOG00000057272	0	0	0	0	0	0.087259764
ENSRNOG00000046510	0	0	0	0	0	0
ENSRNOG00000056053	0	0	0	0	0	0
ENSRNOG00000053289	0	0	0	0	0	0
ENSRNOG00000019387	7.269268818	13.51698955	11.57102117	12.35883716	5.34846978	6.911968161
Novel00655	0.04380359	0.040761651	0.05309066	0.776426351	1.094463575	0.200098924
ENSRNOG00000054121	36.48471676	25.27655897	35.90694893	28.09625831	38.97812378	36.30458874
ENSRNOG00000016878	16.92423262	13.33364708	14.41544725	13.28909218	17.87585648	16.24158086
ENSRNOG00000040314	0	0	0	0	0	0
ENSRNOG00000048726	0	0	0	0	0	0
ENSRNOG00000014482	2.740205945	1.444660279	2.366194757	2.515603659	2.725653792	3.393721468
ENSRNOG00000020743	1.198607361	1.089630796	1.285108654	1.64269535	1.229153303	1.033209309
ENSRNOG00000045648	0	0	0	0	0	0
ENSRNOG00000009199	1.88018369	1.693944837	1.592579585	1.604642367	1.999204144	1.656160811
ENSRNOG00000014653	2.029215119	3.56965608	2.160434118	2.956290025	1.845889719	1.607108945
ENSRNOG00000016679	2.608253335	1.679569293	2.102228098	3.450699664	2.869187608	2.591457415
ENSRNOG00000021581	36.64224811	24.04908791	22.84353848	26.41973324	39.70740241	39.83996578
ENSRNOG00000007765	13.63200699	5.907445968	10.81331834	7.234107579	6.185051811	9.277558809
ENSRNOG00000056963	1.982613483	0.147594476	0.480591926	0.289832355	0.132985222	0.226419125
ENSRNOG00000046338	1.172327973	1.200007258	1.882666633	1.520989796	2.201772717	2.426622362
ENSRNOG00000053797	0	0	0	0	0	0
ENSRNOG00000038413	0	0	0	0	0	0
ENSRNOG00000050279	0	0	0	0	0	0
ENSRNOG00000000172	4.185385836	6.785821234	7.627424252	8.824746344	4.150329836	3.326333505
ENSRNOG00000054885	0	0	0	0	0	0
ENSRNOG00000008637	28.33949198	20.14332919	21.68738567	17.34190731	20.99448158	23.28936945
ENSRNOG00000000493	20.56221707	25.5100254	25.41331552	18.63538232	18.16401975	16.99790891
ENSRNOG00000052912	0	0.020055022	0.008162807	0.009845548	0.009034964	0
ENSRNOG00000042795	0	0	0	0	0	0
ENSRNOG00000016208	2.638397208	1.123171457	1.084304754	1.8509139	2.735952401	2.649460285
ENSRNOG00000011621	22.21588291	14.19479272	10.60721593	4.414173259	13.44053513	17.85245339
ENSRNOG00000053915	0.401243205	0.134416397	0.12765723	0.19796585	0.201852569	0.24057032
ENSRNOG00000003977	14.33134614	15.47843697	15.87591739	10.27295514	26.92579814	9.859406768
ENSRNOG00000033581	24.18194129	11.11645642	9.316167569	15.96188912	8.491308855	6.376747341
ENSRNOG00000004814	37.64217441	58.13176475	45.68359344	37.92320063	35.90897246	39.05813974
ENSRNOG00000047377	0	0	0	0	0	0
ENSRNOG00000014180	10.29754108	12.33066223	8.615805122	9.330279983	9.761188761	8.197998543
ENSRNOG00000014383	0.014718091	0	0	0	0	0.02521261
ENSRNOG00000052588	0	0	0	0	0	0
ENSRNOG00000012804	24.80522304	59.04456063	33.81394089	39.19796476	31.11744388	26.93504762
ENSRNOG00000020300	2.966208276	5.61803899	4.11151456	6.270736743	3.231734874	2.65290188
ENSRNOG00000055999	0	0	0	0	0	0
ENSRNOG00000029046	1.046949572	1.066541006	1.402490336	0.946496125	1.164254817	1.116980452
ENSRNOG00000025528	11.956851	9.583187812	12.7975592	12.27007924	19.79102655	19.06328339
ENSRNOG00000057579	0	0	0	0	0	0
ENSRNOG00000008519	13.26921104	9.128230626	14.99100997	7.660966268	9.780904702	10.15092156
Novel01067	13.75476706	12.3813833	14.69847737	21.87286234	12.25452606	11.97905296
ENSRNOG00000021216	37.59745859	56.14972537	45.83893314	25.84651147	34.4418483	37.32775327
ENSRNOG00000003512	43.67280521	31.56734123	43.95918873	25.87561678	61.2626342	51.63373305
ENSRNOG00000059809	0	0	0	0	0	0
ENSRNOG00000058829	0.25926484	0.325701271	0.147296804	0.035532332	0.228248674	0.166548683
ENSRNOG00000029543	0.344595616	0.534441971	0.394452383	0.748634505	0.494382739	0.808935732
Novel00682	0.80961031	1.080946486	1.135916035	0.887658885	0.566662878	1.28136672
ENSRNOG00000059918	0	0	0	0	0	0
ENSRNOG00000027433	0	0.050860258	0.269115243	0.049937332	0.137477966	0.156045613
ENSRNOG00000027026	27.18546554	20.87824076	21.66075278	17.15378163	29.36182356	24.90051316
ENSRNOG00000047747	1.857182834	1.152140549	1.688201741	2.714960227	1.660958282	1.237218791
ENSRNOG00000057807	0	0	0	0	0	0
ENSRNOG00000046657	0	0.144201499	0	0	0	0
ENSRNOG00000059831	0	0	0	0	0	0
ENSRNOG00000048852	0	0	0.038059299	0	0	0
ENSRNOG00000032690	76.46779304	91.01117947	91.91320592	59.34945381	79.62375835	88.01101372
Novel00097	0.180670693	0.111309697	0.130252849	0.027322459	0.156706246	0.12806701
ENSRNOG00000048598	0	0	0	0	0	0
ENSRNOG00000012727	0.688430895	1.034852264	0.643843734	0.341110388	0.892459254	1.706592466
ENSRNOG00000061301	15.42625798	9.553903941	10.8410448	15.77635542	15.26005421	22.53958848
ENSRNOG00000020199	7.544562477	6.994866765	6.847612489	5.236326599	5.664123564	6.353361981
ENSRNOG00000058586	66.98551776	55.75185237	59.05534487	80.57794531	86.41084197	78.14467799
ENSRNOG00000059715	2.577397528	1.43443381	2.267793153	3.165512757	1.965687811	2.996515609
ENSRNOG00000018445	119.8817551	186.0178302	141.2791089	214.0825027	129.5117828	126.23856
ENSRNOG00000050178	0	0	0	0	0	0
ENSRNOG00000056151	21.18337271	11.42840192	14.01613238	9.758542751	18.3735766	22.84312951
ENSRNOG00000017893	0.791991372	1.216536284	1.733043613	3.398711951	2.567229866	1.562364186
ENSRNOG00000018067	10.09017536	8.385558518	8.402943721	7.421648599	7.36398711	9.36714394
Novel00934	0.432056778	0.214428057	0.785489712	0.671086608	0.615836016	0.842924137
ENSRNOG00000054504	0	0.047944702	0	0.047074682	0.043199021	0.183875404
ENSRNOG00000038674	0	0	0	0	0	0
ENSRNOG00000003347	0	0	0	0	0	0
ENSRNOG00000061153	44.3744796	27.67899789	28.65685817	59.25717759	81.83275042	74.21778368
ENSRNOG00000015559	0	0	0	0	0	0
ENSRNOG00000048439	0.487292952	0.725524651	0.147651736	0.445224401	0.245141433	0.626062521
ENSRNOG00000052687	22.13400733	15.93842094	16.63749276	26.80222519	23.51717177	22.45753397
ENSRNOG00000015424	0	0	0	0	0	0
ENSRNOG00000000593	3.644406087	2.229793168	3.221362032	3.252779221	3.850105662	4.267673227
ENSRNOG00000048913	0	0	0	0	0	0
ENSRNOG00000000955	2.096031674	1.813186315	1.745860273	2.110696392	2.262760115	2.685227082
ENSRNOG00000026260	69.22465394	139.1688145	117.9181892	76.31415746	67.76498651	59.87929249
ENSRNOG00000032133	0	0	0	0	0	0
ENSRNOG00000018574	4.455617897	4.215233249	3.835997847	3.942570642	3.942894169	5.150717503
ENSRNOG00000008157	120.708055	87.15557174	85.39819185	81.81289179	151.8031595	155.4960562
ENSRNOG00000047028	47.43186	46.81805418	44.75074457	40.0133424	38.43190524	40.7209103
ENSRNOG00000003266	0.961745923	0.551487327	1.275915969	1.011712364	1.3860889	1.012992763
ENSRNOG00000054210	0	0	0	0	0	0
ENSRNOG00000044282	0	0	0	0	0	0
ENSRNOG00000057540	0	0	0	0	0	0
ENSRNOG00000003508	13.74052353	11.92098443	10.1333673	10.94131478	13.79262518	14.52446879
ENSRNOG00000042740	41.01793874	75.28440062	62.27085456	40.87478496	46.30323454	41.37952921
ENSRNOG00000053514	0	0	0	0	0	0
ENSRNOG00000055214	0	0	0	0	0	0
ENSRNOG00000021437	0.355064482	0.396488447	0.215980867	2.845063272	0.633905002	0.679122869
ENSRNOG00000003501	0.302961161	0.112768813	0.20654653	0.055361236	0.127008358	0.194618686
ENSRNOG00000034781	0	0	0	0	0.195641721	0
ENSRNOG00000018700	272.8831067	326.6980421	397.8739215	707.3989959	245.5245634	188.0500456
ENSRNOG00000059127	0	0	0	0	0	0
ENSRNOG00000004479	1.861033369	2.135613195	2.268595668	1.82417387	1.579072616	1.645427535
ENSRNOG00000014363	23.62714533	18.78788223	23.40227822	13.90053542	19.18896155	25.91161051
ENSRNOG00000023531	0.06128078	0.068430166	0	0	0.215798746	0.183708245
ENSRNOG00000006631	4.984339656	3.84799008	4.998654574	2.944023262	5.375141272	8.068788439
ENSRNOG00000005564	4.055631964	2.753572999	2.421708464	3.603358799	3.912987828	3.585775848
Novel01460	0.46859163	0.457852812	0.372711045	0.224772232	0.147333374	0.815256408
ENSRNOG00000013055	1.548565431	1.076690637	1.497303806	2.414632768	1.800596367	1.795609572
ENSRNOG00000061630	17.51426589	9.476356019	11.92683267	15.50732491	16.89506002	17.11485994
ENSRNOG00000001554	2.821399608	2.059305306	2.564686494	4.026591441	2.743558721	2.781090407
ENSRNOG00000052361	0	0	0	0	0	0
ENSRNOG00000020647	0	0	0.018273003	0.022039936	0	0
ENSRNOG00000012363	5.502255849	2.821875542	3.558843122	6.414849085	4.865932953	4.307608175
ENSRNOG00000062284	0	0	0	0	0	0
ENSRNOG00000055509	0	0	0	0	0	0
ENSRNOG00000005457	29.29920118	35.84280053	32.3039981	15.31090265	29.89542785	23.77003587
ENSRNOG00000047869	0	0	0	0	0	0
ENSRNOG00000029184	28.47499254	15.96293512	16.77748735	8.250111698	14.86499357	20.39158061
ENSRNOG00000003781	0.151902004	0.075388359	0.102282049	0.382438409	0.135852479	0.144563052
ENSRNOG00000008030	20.24855745	18.70646561	15.67515689	15.10706609	19.37735026	18.46574398
Novel01447	1.227753807	2.72622343	2.129461575	1.593673443	1.306280519	2.211971069
ENSRNOG00000006865	180.0893466	243.1568769	301.6004044	261.7366243	180.8632461	173.5309166
ENSRNOG00000059379	0	0	0	0	0	0
ENSRNOG00000040429	0	0	0	0	0	0
Novel01402	0.142916308	0.143630808	0.103930127	0.219371345	0.158172529	0.208097578
ENSRNOG00000001501	14.76518925	16.58639647	14.28869053	15.82066998	14.07390153	15.8385616
ENSRNOG00000036266	0	0	0	0.284258656	0	0
ENSRNOG00000054472	0.099227956	0.022160898	0.05411965	0.043517518	0	0
Novel00722	0.209199905	0.311475238	0.031694209	0.038227888	0.87701461	0.149319509
ENSRNOG00000006503	0.858838789	0.55757913	0.499281612	0.843090118	0.984681688	1.206059206
ENSRNOG00000032418	0	0	0	0	0	0
ENSRNOG00000011573	28.4715045	23.78632569	24.75529013	46.81887462	22.36634119	25.50686917
ENSRNOG00000058496	0	0	0	0	0	0
ENSRNOG00000050216	0	0	0	0	0	0
ENSRNOG00000055481	0	0.038967998	0	0	0.14044341	0.059779338
ENSRNOG00000047212	0	0	0	0	0	0
ENSRNOG00000000853	13.39451103	29.98747176	24.15324376	23.27241258	15.47405713	15.58335124
ENSRNOG00000061203	0	0	0.048890003	0	0	0
ENSRNOG00000037715	7.514645112	5.557621164	6.29444523	7.743006705	7.8972265	7.88546451
ENSRNOG00000001074	1.488532335	0.831096749	1.353093963	1.402103799	1.64246754	1.310173945
ENSRNOG00000003881	40.47460203	65.83269363	47.74694709	39.97734701	50.25541388	43.7604555
ENSRNOG00000059670	0	0	0	0	0	0
Novel00345	0.50791791	0.46214233	0.205201576	0.350629747	0.511034374	0.531716355
ENSRNOG00000032027	16.67152346	21.60603878	21.10785768	17.36901251	17.49730505	15.23647123
ENSRNOG00000007793	23.87780867	21.26350524	22.47020984	22.04823135	26.41284746	25.28229703
Novel00028	0.59303981	0.450314641	0	0	1.074021411	0.060953888
ENSRNOG00000061297	0	0	0	0	0	0
ENSRNOG00000061051	0.722237769	0.268832795	1.050436639	0.844654293	2.276896978	2.556918834
ENSRNOG00000025731	32.39321251	38.2655056	42.30887259	43.38915223	28.82011979	28.8759759
ENSRNOG00000014193	0.688881881	0.392022143	1.113917006	1.060313651	0.993011498	0.748896274
ENSRNOG00000009574	0	0	0.121337566	0	0	0
ENSRNOG00000000991	14.68677173	23.71403166	20.45614491	20.78275788	14.13266235	15.67579059
ENSRNOG00000058123	0.210339677	0.145401393	0.118362722	0.087854087	0.141086848	0.077211277
ENSRNOG00000000981	24.79346542	24.95442038	21.15554079	27.10882335	20.91546708	22.65511574
ENSRNOG00000046095	0	0	0	0	0	0
ENSRNOG00000004635	0	0	0.009321826	0	0	0
ENSRNOG00000026578	0	0.014466339	0	0	0.013034426	0
ENSRNOG00000059259	0	0	0	0	0	0
Novel00879	0.077097436	0.094701297	0.021024752	0.921375179	0.069813439	0.052828252
ENSRNOG00000032635	9.430758558	14.38513946	13.83116993	14.09745273	10.41792163	9.305907683
ENSRNOG00000057643	0	0.01708166	0	0	0	0
ENSRNOG00000005332	42.19953018	39.6625902	40.3196074	54.59909375	47.28328107	41.16473157
ENSRNOG00000008346	0.075841737	0.145182672	0.098487228	2.732172673	0.02725253	0.194879359
ENSRNOG00000008989	19.18168339	20.24161491	18.09245536	17.10468422	18.00064963	20.26932912
ENSRNOG00000047895	3.126114126	2.970453964	3.141728402	2.086292048	2.598287355	3.658793927
ENSRNOG00000030119	0	0	0	0	0	0
ENSRNOG00000047841	0	0	0	0	0	0
ENSRNOG00000061698	0	0	0	0	0	0
ENSRNOG00000018427	0.402440946	0.486841479	0.152426544	0.625086199	0.944790532	0.703757952
ENSRNOG00000027456	4.141459276	4.397558479	4.670367695	5.00146603	3.147316918	2.731543548
ENSRNOG00000052468	0	0	0	0	0	0
ENSRNOG00000046849	0	0	0	0	0	0
ENSRNOG00000013965	3.319932196	3.007337982	3.781715012	2.952765837	3.568995422	3.657717678
ENSRNOG00000008351	0.770585302	0.720948093	0.691005565	0.433853068	0.576246469	0.517312903
ENSRNOG00000023151	0.054264734	0.060595585	0.032884868	0.059495998	0.090996149	0.294365115
ENSRNOG00000051511	0	0	0	0	0	0
ENSRNOG00000029592	24.09033689	17.63624909	22.25487815	21.25325234	23.48771843	23.82798714
ENSRNOG00000010099	42.75762156	48.46239731	47.68794887	34.59914449	38.55525484	40.28606804
ENSRNOG00000050680	0	0	0	0	0	0
ENSRNOG00000027971	0.059680942	0.015379311	0.137713316	0.015100233	0.0461901	0.035389232
ENSRNOG00000023874	13.09448476	14.02605886	13.90115878	10.75327544	11.90052537	12.3542572
ENSRNOG00000006583	0.120680821	0.40428052	0.438801324	0.623769634	0.294880275	0.413461011
ENSRNOG00000056533	0	0	0	0	0	0
ENSRNOG00000013821	0	0	0	0	0.024309127	0
ENSRNOG00000017427	61.30240889	64.69065866	67.72741722	34.51903353	47.51561979	67.82384892
ENSRNOG00000046245	18.69641922	13.09469327	13.15688407	11.6299334	13.8972066	14.64120048
ENSRNOG00000054566	0	0	0	0	0	0
ENSRNOG00000011661	54.23524152	56.61977104	63.58643122	39.20603676	59.17994358	59.16655194
ENSRNOG00000003550	53.68744515	76.78382556	68.2603121	38.95386742	50.72684688	49.79805632
ENSRNOG00000024144	89.14524529	96.27179012	89.65587192	66.83165028	82.16195951	84.3503276
ENSRNOG00000016214	4.773049602	4.30331423	5.441669916	7.301844928	7.074437714	6.567216855
ENSRNOG00000004075	0.184906957	0.385428061	0.207301958	0.16894373	0.266659486	0.174213679
ENSRNOG00000032365	0	0	0	0	0	0
ENSRNOG00000019341	4.809713141	6.957683361	6.036461902	7.64041172	4.894215586	3.136516826
ENSRNOG00000034227	0	0	0	0	0	0
ENSRNOG00000055647	19.06669747	25.0894123	19.34887725	16.68011865	16.80410701	18.03803217
ENSRNOG00000061139	1.800545666	2.326323523	3.341068707	2.15358876	2.560185696	2.905962016
ENSRNOG00000008749	1.043636713	0.623897621	0.7282784	1.529514083	1.315201892	1.751669627
ENSRNOG00000010737	31.96655609	22.25139087	27.25064899	24.41991154	33.4874338	34.38857333
ENSRNOG00000052481	0	0	0	0	0	0
ENSRNOG00000051053	0.041696201	0	0.018951176	0	0	0.017856766
Novel01479	1.251108412	0.590141751	0.686285271	1.779686595	0.737908399	0.752888875
ENSRNOG00000034107	13.30040256	19.71279759	19.70157508	14.18488936	13.44283799	12.32410467
ENSRNOG00000058950	0	0	0	0	0	0
ENSRNOG00000057734	0	0	0	0	0	0
ENSRNOG00000028534	1.61001323	0.702964432	1.488842013	1.740790614	1.726389972	2.037491441
ENSRNOG00000055805	0	0	0	0	0	0.017638557
ENSRNOG00000004973	67.04198006	53.55110685	66.46116385	58.95782948	64.77613124	67.18127632
ENSRNOG00000051531	8.923914573	8.060811583	7.75057039	6.767503032	6.52611389	6.048482965
ENSRNOG00000051751	0	0	0	0	0	0
ENSRNOG00000022791	0.026820501	0.014974771	0.01219008	0.058812136	0.296835714	0.103375045
ENSRNOG00000002609	4.076504086	3.133903253	3.931640868	4.070254382	5.8171836	6.405065922
ENSRNOG00000018839	90.27934977	60.07535285	74.81278152	164.8758666	105.2172238	99.23024786
ENSRNOG00000007546	26.74226	24.30796405	24.52519938	14.9262953	24.83279115	29.87268104
Novel01365	0.026573794	0	0.048311803	0.058271157	0.080210535	0.113804619
ENSRNOG00000051743	0	0	0.073974411	0	0	0
ENSRNOG00000039238	0	0	0	0	0	0
ENSRNOG00000052875	0	0	0	0	0	0
ENSRNOG00000004094	5.507626062	2.910771717	2.713445996	4.897699821	4.039737152	4.600344713
ENSRNOG00000000036	1.814286561	2.040070312	2.12041094	3.611035722	7.537007083	4.109623904
ENSRNOG00000027498	6.132976827	6.46488138	5.386669525	6.29217862	5.702983039	6.572744142
ENSRNOG00000035504	0	0	0	0	0	0
ENSRNOG00000011258	3.372682418	1.935596123	3.004737363	3.123256571	3.312259829	3.130451266
ENSRNOG00000002042	0	0.018755776	0	0	0.008449642	0
ENSRNOG00000019004	0.473968536	0.352843043	0.382971691	0.692880475	1.907506777	0.405962416
ENSRNOG00000059106	0.273279156	1.220646204	0	0.299623989	0.824867795	0
ENSRNOG00000045839	0	0	0.007255828	0	0	0
ENSRNOG00000054041	0	0	0	0.346440237	0	0.135320805
ENSRNOG00000055443	0	0	0	0	0	0
Novel00874	1.159770076	0.818726112	1.084539477	1.578506869	0.83828028	0.947691651
ENSRNOG00000009275	28.79829145	20.72170201	26.62224098	26.18107968	28.32894876	31.19563484
ENSRNOG00000059285	0	0	0	0	0	0
ENSRNOG00000012199	42.69130973	49.79112024	62.32530433	62.2787099	47.13996945	49.4354921
ENSRNOG00000003541	6.520933713	5.677996305	8.032849602	6.043088055	6.599997856	7.502469416
ENSRNOG00000019163	3.36809908	1.593927962	2.665355137	2.143207476	3.33216761	4.005044138
ENSRNOG00000060127	0	0	0	0	0	0
ENSRNOG00000017901	5.234457629	4.791656317	4.4677149	7.774442165	4.59294333	3.414686625
ENSRNOG00000048648	0	0	0	0	0	0
ENSRNOG00000058112	0	0	0	0	0	0
Novel00092	0	0.053009283	0.007191957	0.511799036	0.127366128	0
ENSRNOG00000009346	1.184743343	0.732717775	1.317187899	1.898473766	1.41207652	1.537741967
ENSRNOG00000020084	4.77577278	3.689347624	3.373353434	3.785493325	2.607344403	3.27913273
ENSRNOG00000015895	40.36360735	25.37129868	28.40423114	26.04350736	37.73982431	41.62553887
ENSRNOG00000058147	0	0.055483918	0	0	0	0
ENSRNOG00000004946	0	0	0	0	0	0
ENSRNOG00000014925	1.006755678	1.173088559	1.034520932	1.055817866	1.200105274	0.552999308
Novel00064	0.366148395	0.293544445	0.281628208	0.349978624	0.368394995	0.46639817
ENSRNOG00000058135	0	0.03253884	0.105951822	0.575070826	0	0.024958304
ENSRNOG00000004040	1.221837508	0.97920108	1.035109676	0.824735657	1.484400396	1.822520405
ENSRNOG00000031469	0	0	0.014178667	0	0	0
ENSRNOG00000050171	0	0	0	0	0	0
ENSRNOG00000054052	5.143202141	3.852328929	4.367377426	3.052371549	5.584813104	7.015940108
ENSRNOG00000049238	0.352776204	0.170349494	0	0.198619203	0.067150954	0.261326741
ENSRNOG00000012663	28.14369846	19.82241187	21.17450171	21.84321116	32.15849569	32.93198072
ENSRNOG00000048961	54.31663542	38.63897286	47.95806305	60.18427118	42.32939661	39.51639514
ENSRNOG00000009203	0	0.806498385	0.176756165	4.355248698	0.139744086	0.047585338
ENSRNOG00000043019	0.148805427	0.016616597	0.054106376	0.016315066	0.179662154	0.076472685
ENSRNOG00000053685	0	0	0	0	0	0
ENSRNOG00000046484	0.730436546	0.442783427	0.815741559	0.663563551	0.545939332	0.661382181
ENSRNOG00000056233	23.81054838	15.29745323	18.8273825	28.43045044	26.74611653	23.18787475
ENSRNOG00000009993	12.5952532	16.0632598	16.23875995	10.63677552	15.56719068	17.10616154
ENSRNOG00000006814	0.276549163	0.308813057	0.581331388	0.625369044	0.03478075	0.088825964
Novel00170	0.896187135	1.566378365	0.814644985	0.555372404	0.274426152	0.433860925
ENSRNOG00000045817	0	0	0	0	0	0
ENSRNOG00000022953	0.967225911	0.881108367	0.867651409	1.813960211	0.83230839	0.784843638
ENSRNOG00000036604	1.09744548	0.715415405	0.992198879	1.092673931	1.527945196	1.194030455
ENSRNOG00000051318	0	0	0	0	0	0
ENSRNOG00000006990	0.167764874	0.046834334	0.063541795	0.237586392	0.457151065	0.281399919
ENSRNOG00000020130	14.29245482	9.977726967	10.16345038	17.10216215	12.81811034	12.4814382
ENSRNOG00000003084	16.98057939	12.94714236	16.61344206	14.64071064	15.13177446	17.2230025
ENSRNOG00000012111	2.335529624	1.486474752	1.912896047	1.739165496	1.908759902	2.225725881
Novel00572	1.266428851	0.662194499	2.265852392	2.529082607	1.759608637	1.652904627
ENSRNOG00000004258	14.46731551	12.27557021	12.03444926	9.503734961	11.40476648	13.77419028
ENSRNOG00000019851	0.596036222	0.475409574	0.42570327	0.560139163	1.199386717	0.510515543
ENSRNOG00000031162	0.027893321	0.155737619	0.278909039	0.22936733	0.350805844	0.059727804
ENSRNOG00000004692	0.01279915	0.057169506	0.034903749	0.070165111	0.051510732	0.010962698
ENSRNOG00000055413	0	0	0	0	0	0
ENSRNOG00000014946	19.97277473	18.63559374	21.29498372	15.58705873	20.88548756	22.38132068
ENSRNOG00000035926	0	0	0	0	0	0
ENSRNOG00000000488	212.8996445	182.9556521	182.5214713	208.8564157	223.6257327	218.5982311
ENSRNOG00000046333	33.25665044	34.5216059	32.62341259	44.16522149	48.62030439	45.85261669
ENSRNOG00000042480	0	0	0	0	0	0
ENSRNOG00000051584	0	0	0	0	0	0
ENSRNOG00000003254	0.419938378	0.586163654	0.322083914	0.489197895	0.501736587	0.393405066
ENSRNOG00000061947	0	0.281570508	0.045841998	0	0.101479995	0
ENSRNOG00000055804	0.012263589	0	0	0	0	0
ENSRNOG00000048708	18.99471627	29.78075629	27.20770422	14.34670159	17.25804993	20.57492501
ENSRNOG00000021166	1.299365042	1.197615143	1.096771555	1.763824237	1.981757848	2.155196017
ENSRNOG00000057106	0	0	0	0	0	0
ENSRNOG00000007896	0.119190516	0.196475049	0.139301519	0.056006056	0.211290862	0.09722741
ENSRNOG00000039455	3.587890851	1.681038817	1.4520614	3.521139484	1.708183626	3.330973667
ENSRNOG00000022210	0.179339446	0.171653372	0.209599372	0.121722246	0.395249152	0.460822202
ENSRNOG00000057386	0	0	0	0	0	0
ENSRNOG00000051953	0	0	0	0	0	0
ENSRNOG00000009180	0.691945235	0.523422793	0.743962667	0.970746449	1.519642387	1.204444783
ENSRNOG00000058156	28.23001283	20.75715034	16.9528802	19.50703494	25.50535661	28.22108559
ENSRNOG00000001425	1.50624926	1.207160804	1.585388156	2.291493516	2.1100859	1.253091876
ENSRNOG00000032487	12.85258753	10.79246018	9.034690806	14.80434935	9.542951538	10.82734152
ENSRNOG00000000897	0.018267983	0.020399236	0.066423274	0.180261587	0.082710321	0.101704526
ENSRNOG00000027282	12.78078822	12.04818215	13.15498007	11.60368931	12.72966605	13.41720717
ENSRNOG00000021147	42.06151146	66.64045393	69.45369526	39.49349487	41.79110418	39.86786145
ENSRNOG00000019322	6.935484163	3.890088996	4.581187295	12.34761593	7.44794024	7.173167521
ENSRNOG00000011535	29.74206408	43.17191674	44.01809669	44.09542459	31.14829564	31.41960278
ENSRNOG00000003232	65.506772	77.62925336	72.98844931	84.79519546	60.31744396	61.29705965
ENSRNOG00000020804	10.53840866	7.106209543	9.456133465	11.15120867	11.89501662	11.61843615
ENSRNOG00000057045	0	0	0.044438295	0	0	0.04187203
ENSRNOG00000003365	285.3735394	242.1849894	210.5186202	152.1533732	291.4951475	299.1269927
ENSRNOG00000048091	0	0	0	0.230960158	0	0.18042774
ENSRNOG00000015105	23.576117	27.85762904	24.81614456	34.3704264	25.16545816	26.92977007
ENSRNOG00000038242	0	0	0	0	0	0
ENSRNOG00000052149	0.11297574	0	0.102696319	0	0.113668933	0.290297146
ENSRNOG00000053554	0	0	0	0	0	0
ENSRNOG00000050113	8.939000791	1.963648241	4.395848979	5.623377765	6.192485768	9.539136183
ENSRNOG00000051487	2.255093906	1.757112065	1.866954511	5.882823229	3.612800289	3.212683039
ENSRNOG00000025247	0.012678782	0.007078983	0.034575501	0	0.019134864	0.021719201
ENSRNOG00000055043	0	0	0	0	0	0
ENSRNOG00000002925	0.10174922	0.028404975	0.092491276	0.027889529	0.025593382	0
ENSRNOG00000055954	0	0	0	0	0	0
ENSRNOG00000060104	0	0	0	0	0	0
ENSRNOG00000055176	0	0.040469453	0	0	0	0.062082663
ENSRNOG00000021899	24.97114815	25.39825155	24.47099882	22.33423768	22.40093233	20.39913229
ENSRNOG00000048876	1.441154904	1.349726032	1.183250467	1.936879672	1.683868051	1.632559967
ENSRNOG00000016705	9.017077574	7.118972179	10.01301906	8.186460476	9.359612549	9.770364388
ENSRNOG00000011195	9.84710666	13.87444512	14.35228518	12.53455666	9.375839555	11.80128516
ENSRNOG00000057430	0	0	0	0	0	0
ENSRNOG00000060184	0	0	0	0	0	0
ENSRNOG00000060005	6.457314923	4.351730867	4.588295456	4.974526485	3.643827048	4.122079913
ENSRNOG00000059387	0	0	0	0	0	0
ENSRNOG00000050232	0	0	0	0	0	0
ENSRNOG00000052201	0	0	0	0	0	0
ENSRNOG00000051552	0	0	0	0.048340498	0.014786874	0.012587982
ENSRNOG00000045619	0	0	0	0	0	0
ENSRNOG00000007270	0.673249644	0.274018742	0.263099407	0.37942428	0.841977685	0.603596473
ENSRNOG00000059605	846.3705418	841.0404284	917.507188	818.0509313	719.6257398	717.9641205
ENSRNOG00000027096	0.111419601	0.388807761	0.151922654	0.061080372	0.056051622	0.095432854
ENSRNOG00000013118	68.60344578	122.6694252	94.77198918	78.54483037	73.21882552	66.52791674
ENSRNOG00000017373	18.61493261	13.47348899	14.94037342	15.62680391	20.8185359	18.52597724
ENSRNOG00000018931	10.458417	8.364948919	9.049168897	10.33753623	10.43816106	9.754940461
ENSRNOG00000037455	0	0	0	0	0	0
ENSRNOG00000062189	0	0	0	0	0.051772873	0
ENSRNOG00000016538	0.300387776	0.250610732	0.266778983	0.529981992	0.899744816	0.848752792
ENSRNOG00000042867	5.326310226	6.43126335	6.416210948	4.795267011	2.657711084	3.412286515
ENSRNOG00000060596	0.043349748	0	0	0	0	0
ENSRNOG00000057929	0	0	0	0	0	0
ENSRNOG00000019744	1.026050634	0.422548272	0.760706634	1.332404914	1.435034485	1.446018939
Novel01255	0.381559576	0.639111927	1.213948003	0.753017271	0.499070955	0.424856264
ENSRNOG00000018486	18.70930633	22.50718008	17.71307478	12.51039289	13.16474434	11.76914616
ENSRNOG00000048085	0	0	0	0	0	0
ENSRNOG00000028991	1.280861804	0.407164233	0.858366509	1.199327091	1.081772991	1.561538279
ENSRNOG00000055198	0	0	0	0	0	0
ENSRNOG00000056182	0	0	0	0	0	0
ENSRNOG00000051760	0	0	0	0	0	0
ENSRNOG00000021004	9.485885747	6.615503931	6.388125738	7.609780058	11.09107033	9.374802177
ENSRNOG00000017964	0.007826106	0.017478293	0.007114025	0	0.007874125	0
ENSRNOG00000002080	2.546373747	1.407921385	1.690443912	2.087111845	1.766037244	2.01396767
ENSRNOG00000061316	0.003313017	0.025896737	0.021081011	0.007264802	0	0.011350631
ENSRNOG00000026430	0	0	0	0	0	0.011880016
ENSRNOG00000058625	0.079226866	0	0	0.021716136	0	0.050894407
ENSRNOG00000025864	5.910001305	7.160679494	6.724465165	7.780097258	6.431672949	5.90569049
ENSRNOG00000027254	0	0	0	0	0	0
ENSRNOG00000061296	0	0	0	0	0	0
ENSRNOG00000032827	0.780348854	0.685987132	0.558421777	0.782761521	1.202762894	1.365206941
ENSRNOG00000007441	4.024241213	3.861212166	4.265203117	3.336949443	4.304117855	3.729242258
ENSRNOG00000013300	226.7519259	444.3010521	380.8797918	200.7075046	248.2931838	236.2968236
ENSRNOG00000007600	5.566163735	7.926998872	13.04762914	25.024824	13.60142794	9.499661774
ENSRNOG00000042080	0	0	0	0	0	0
ENSRNOG00000004172	96.71849441	84.3317935	83.08232927	102.2927069	104.1108056	96.22812816
ENSRNOG00000057936	0	0	0	0	0.03646369	0
ENSRNOG00000031391	0.037565308	0.083895807	0.136589284	0.027457802	0.0125986	0.18232698
ENSRNOG00000031769	22.88765891	29.1464765	25.22269372	15.98459141	17.58652243	18.86518885
ENSRNOG00000060648	0	0	0	0	0	0
ENSRNOG00000013360	93.03446394	101.4072693	91.12205427	103.2942703	83.13832068	83.56207034
ENSRNOG00000052297	0	0	0	0	0	0
ENSRNOG00000020608	14.69612244	16.10624715	14.63177138	11.04532992	12.04347416	12.77852937
ENSRNOG00000062271	0.748987316	1.127279546	0.473626826	1.606679361	0.655289499	0.613628643
ENSRNOG00000003005	1.31551608	1.29676546	1.418490033	3.760018942	2.12686863	1.041284186
ENSRNOG00000022844	0.426308992	0.295013661	0.507596684	0.974311736	0.912220185	0.673711182
ENSRNOG00000057390	0	0	0	0	0	0
ENSRNOG00000006543	0	0	0	0	0	0
ENSRNOG00000016967	3.260919025	3.932112296	3.065651994	5.546442352	1.908676309	2.771794887
ENSRNOG00000014353	26.08627027	20.88732291	21.54036738	27.06431556	28.49862364	26.81288472
ENSRNOG00000023403	8.427437391	7.904575328	6.601500978	8.391127074	6.688568882	7.614705706
ENSRNOG00000061028	0	0	0	0	0	0
ENSRNOG00000058354	0	0	0	0	0	0
ENSRNOG00000052667	4.249239388	9.524597487	6.907587561	5.917114237	4.181691748	3.666114576
ENSRNOG00000059657	0	0	0	0	0	0
Novel00887	0.550276395	0.645198708	0.150062377	0.844654293	0.553652761	0
ENSRNOG00000055433	74.77235699	74.41369968	62.52771841	46.36000267	65.49430298	65.19018282
ENSRNOG00000058092	0	0	0	0	0	0
ENSRNOG00000049365	0	0	0	0	0	0
ENSRNOG00000049586	0.16441185	0	0	0	0	0
ENSRNOG00000014815	0.01904205	0	0.03461891	0.041755509	0	0.016309852
ENSRNOG00000011887	40.02769528	27.04458687	31.06305192	38.04214885	36.58502983	40.73294023
ENSRNOG00000003400	0.31204698	0.753106505	0.70456116	1.423698656	0.405111776	0.431086687
ENSRNOG00000024272	1.932322799	0.907166045	0.986385624	1.91501427	2.10765359	2.216698459
ENSRNOG00000000487	9.877663603	8.041263305	8.496178698	8.174825096	20.85968195	11.53524578
Novel01040	0.719459931	0.78168305	0.81307836	0.724859573	0.782566883	0.549610655
ENSRNOG00000054307	0	0.786827692	0	0.077254966	0.212683682	0
ENSRNOG00000053871	0	0	0	0	0	0
ENSRNOG00000011414	127.6290969	188.3635009	160.5146	104.0428639	125.8594713	134.1157343
ENSRNOG00000006146	0.914461258	1.283728695	1.175634029	1.46095728	2.142453779	1.812669391
ENSRNOG00000059461	0.741468019	0.413986076	0.866575839	2.448520438	0.772660973	1.12651174
ENSRNOG00000019109	25.46186088	30.69307494	28.99967817	17.79384136	21.77929263	22.92325508
ENSRNOG00000032995	0.009507596	0.07431767	0.017285041	0.010424154	0.019131865	0.024430272
ENSRNOG00000001684	0.227220871	0.364736629	0.271092321	0.280266259	0.142884403	0.437892044
ENSRNOG00000054797	0	0	0	0	0	0
ENSRNOG00000016833	4.465420185	3.393847857	4.549219523	6.535809973	4.720303446	5.027614522
ENSRNOG00000008075	5.218750329	3.760088294	5.816518819	4.312424965	5.93607422	6.105099554
ENSRNOG00000004108	0.047139062	0	0	0	0	0
ENSRNOG00000001377	16.68431431	14.1033057	15.88979224	16.52686121	15.16620394	15.81372578
ENSRNOG00000056859	0	0	0	0	0	0
Novel00484	1.553150813	1.840535498	1.267768357	1.216341899	1.881594981	1.764685109
ENSRNOG00000048188	0	0	0	0	0	0
ENSRNOG00000010213	1.005674446	0.579971683	0.869063194	0.616599016	1.298090658	1.105057189
ENSRNOG00000059223	0	0	0	0	0	0
ENSRNOG00000000847	103.377018	109.2022887	103.8710683	91.86009397	100.6961123	99.83309237
ENSRNOG00000032374	7.192821593	4.522289592	5.554006522	4.00585664	8.229046794	8.249561601
ENSRNOG00000032132	0	0	0	0	0	0
ENSRNOG00000060850	0	0	0	0	0	0
ENSRNOG00000061665	0	0	0	0	0	0
ENSRNOG00000027063	0	0	0	0	0	0
ENSRNOG00000014072	10.98409609	18.98468899	16.31862533	12.38529926	12.09381606	13.28555925
ENSRNOG00000045658	0.039574672	0.044191692	0	0	0	0.474549673
ENSRNOG00000024780	1.772280872	1.499908435	1.667552014	1.752229097	1.395240709	1.336896319
ENSRNOG00000043459	0	0	0	0	0	0
ENSRNOG00000061896	0	0	0	0	0	0
ENSRNOG00000010266	1.355532773	0.598430602	1.232195746	2.410770412	1.157686628	1.08003511
ENSRNOG00000032799	1.550403744	0.526912278	0.275739618	0.295629003	0.474757242	0.981526907
ENSRNOG00000061466	0.126867362	0.170002169	0.046129589	0.027819542	0.12764579	0.217328269
ENSRNOG00000060453	0	0	0	0	0	0
ENSRNOG00000047250	109.2199739	84.91602164	125.3944435	140.4237762	125.3607359	127.2852848
ENSRNOG00000058235	0	0	0	0	0	0
Novel00579	0.941929866	0.686903567	1.135809579	0.379371819	0.734958251	0.592735999
ENSRNOG00000006876	9.730947501	18.52455694	18.97096827	83.2857114	8.294066524	9.01551121
ENSRNOG00000035569	0	0	0	0	0	0
ENSRNOG00000016442	0	0.091277101	0	0.071696605	0	0
ENSRNOG00000045387	0	0	0	0	0	0
ENSRNOG00000002057	0.327345176	0.527995345	0.297560739	0.917194297	0.420840824	0.404988885
ENSRNOG00000025371	2.80518956	2.875700892	3.166537964	4.348721114	4.638454986	3.584347332
ENSRNOG00000059001	0	0	0	0	0	0
ENSRNOG00000054661	0	0	0	0	0	0
ENSRNOG00000021155	8.868834974	10.28627177	12.67052104	4.008528848	9.095682031	10.12841824
Novel00832	0.188305424	0.150195908	0.110039089	0.199085045	0.216526653	0.178567661
ENSRNOG00000024918	5.025571141	6.687215772	7.221751894	5.576038105	5.116962623	4.330265767
ENSRNOG00000011269	0	0	0	0.066833987	0	0
ENSRNOG00000019330	0.398950387	0.46085622	0.475197527	0.286579135	0.470604847	0.247443758
ENSRNOG00000056068	0	0	0	0	0	0
ENSRNOG00000010350	33.99193554	25.08336185	35.18592074	42.32375018	42.91607351	28.24305896
ENSRNOG00000015764	0	0	0	0	0	0
ENSRNOG00000052483	0	0	0	0	0	0
ENSRNOG00000055761	23.18706276	15.52647625	14.55967598	20.8040586	21.75500165	20.62354457
ENSRNOG00000007014	41.37550591	24.80284841	33.95766678	14.71759126	38.22704983	44.03555653
ENSRNOG00000015150	16.54103696	18.15156549	15.56637388	21.23180884	19.87710851	20.94419369
ENSRNOG00000057917	2.821766166	0.525161739	1.923764775	3.093791887	1.419539927	1.208446261
ENSRNOG00000053228	0	0	0	0	0	0
ENSRNOG00000002026	3.124407754	2.56067524	3.309135975	2.498494582	3.374299727	3.302172903
ENSRNOG00000052204	17.145454	13.46993793	11.77463125	19.31432232	22.102401	24.90561736
ENSRNOG00000056139	0	0	0	0	0	0
ENSRNOG00000005331	72.31442211	65.55166627	72.33978636	81.68696122	82.89030798	78.4181327
ENSRNOG00000003649	14.03913042	13.43996216	13.24209761	16.56859893	16.13296423	14.44322654
ENSRNOG00000050381	12.82486377	13.80196436	13.93626521	12.08887713	10.13778048	11.8503425
ENSRNOG00000010605	0	0	0	0	0	0
ENSRNOG00000051417	0	0	0	0	0	0
ENSRNOG00000022615	6.032569911	9.491428098	7.454173964	7.098848756	5.036463591	4.776118237
ENSRNOG00000056582	0	0	0	0	0	0.035640047
ENSRNOG00000001500	77.0954933	85.38360199	78.60673643	57.89731537	65.240482	66.68377096
ENSRNOG00000019577	0.510790431	0.155558816	0.41366219	0.529484781	0.200897767	0.266477893
ENSRNOG00000061272	2.840361458	3.771432989	3.764400408	4.193674918	2.737714064	2.075052112
ENSRNOG00000048608	1.514151463	0.780369927	0.172047758	0.079813446	0.087890881	0.174582349
ENSRNOG00000021750	14.79758134	21.73336357	15.81137405	15.298338	13.40166209	12.7286309
ENSRNOG00000015394	0.011798517	0	0	0.012935925	0.005935455	0
ENSRNOG00000019435	283.8843239	344.7368992	302.9855638	203.024527	198.7247256	203.3225661
ENSRNOG00000058899	4.774794138	4.39093565	3.319087992	4.927150042	2.543342369	4.811406408
ENSRNOG00000015913	61.50496787	40.5778163	44.73474729	31.21680505	47.6945831	49.98867307
ENSRNOG00000057443	0.023861543	0.006661344	0	0	0.036011927	0.010218916
ENSRNOG00000051465	0.083220813	0	0	0	0	0
ENSRNOG00000007792	5.553787599	4.002350987	4.76741204	5.216613132	5.415043775	5.178664383
ENSRNOG00000058673	0	0	0	0	0	0.102795627
Novel00989	3.851934767	2.793458092	3.071108982	4.984168139	4.281529798	3.354544803
ENSRNOG00000037327	41.3396504	59.1006275	47.78273332	35.5047505	44.13160673	45.00046485
ENSRNOG00000049356	0	0	0	0	0	0
ENSRNOG00000016733	15.0482569	19.42773859	19.85961483	23.32326463	10.9907601	12.18255239
ENSRNOG00000004186	10.08281044	5.972789039	9.263330311	9.873601048	12.7334496	11.93096102
ENSRNOG00000027263	1.020521676	1.431314856	1.269047898	1.109951443	0.870712285	0.797174481
ENSRNOG00000031849	9.782611963	9.945065473	10.35866213	11.5714343	11.00681847	10.72149027
ENSRNOG00000051808	0	0	0	0	0	0
ENSRNOG00000015972	0.101897112	0.052516174	0.042750328	0.403911719	0.212930989	0.328965927
ENSRNOG00000010819	41.06238758	34.24768622	43.7227381	34.40960164	52.05410356	48.52308514
ENSRNOG00000012822	0	0	0	0	0	0
ENSRNOG00000053161	0	0	0	0	0	0
ENSRNOG00000028533	0	0	0	0	0	0
ENSRNOG00000054642	0	0	0	0	0	0
ENSRNOG00000002810	0.884530262	0.595650894	0.533986572	1.066041144	0.971480357	1.110398701
ENSRNOG00000047598	22.11010556	17.16228562	18.50519212	24.86239911	17.93225926	19.81529615
ENSRNOG00000040381	0	0	0	0	0	0
ENSRNOG00000010894	26.15040877	36.09299164	36.47701417	20.24648567	23.68468406	21.81325675
ENSRNOG00000058966	0.155558904	0	0	0.170555194	0	0
ENSRNOG00000012566	0	0.091178821	0.03887888	0	0.09388997	0.026642666
ENSRNOG00000056537	0.033389088	0.024856307	0.171989488	0.036607884	0.223959702	0.085795029
ENSRNOG00000002759	16.62695171	19.37833571	21.2571021	16.32856281	18.52502588	17.36474797
ENSRNOG00000041626	0	0	0	0	0	0
ENSRNOG00000060172	0.083564701	0.046656931	0	0.091620559	0.210193584	0.03578732
ENSRNOG00000051591	0.948192511	0.98579269	1.144271117	18.76658644	0.608592838	28.28500194
ENSRNOG00000060462	0	0	0	0	0	0
ENSRNOG00000029561	0	0	0	0	0	0
ENSRNOG00000053627	0.783823935	1.750539129	0.855006567	0.343754654	0.157726659	0.671359034
ENSRNOG00000001874	19.70699265	22.67792568	16.99202914	16.60321831	20.40726899	20.8323878
ENSRNOG00000037753	0.013627128	0	0	0	0	0
ENSRNOG00000054488	1.498749179	1.595760334	2.059413438	0.970653654	1.606136925	1.731509235
ENSRNOG00000048490	0	0	0	0	0	0
ENSRNOG00000056906	0	0	0	0	0	0
ENSRNOG00000039759	7.098946753	10.98675552	11.22204346	11.98219167	8.285931413	7.41378835
ENSRNOG00000017203	0	0	0	0	0	0
ENSRNOG00000016368	7.811640272	7.581667125	7.426056132	5.811191042	7.088304364	7.39740708
ENSRNOG00000038540	0.009129868	0	0.074692447	0	0.009185887	0.039099465
ENSRNOG00000043329	10.84896779	11.64580047	13.92624332	12.74091324	13.8956124	13.05397739
ENSRNOG00000020451	343.7851779	488.7754167	492.6093243	451.3768246	300.6097027	304.4437855
ENSRNOG00000055607	0	0	0	0	0	0
ENSRNOG00000020013	2.862113825	3.455162478	3.726754032	1.841623294	3.591255017	3.662978911
ENSRNOG00000009519	0.011405898	0	0	0.050021828	0.011475882	0.029308059
ENSRNOG00000050606	0	0	0	0	0	0
ENSRNOG00000011854	21.829671	17.34202248	22.06384396	35.76020881	26.5037941	24.1151482
ENSRNOG00000053060	10.96401271	6.508272586	7.994518589	7.593701357	10.51193395	12.08277065
ENSRNOG00000017227	57.38054549	50.90209919	51.58609817	41.17689678	63.72137581	60.19709357
ENSRNOG00000062125	0.141006328	0.013121415	0.288397044	0.206132948	0.070935755	0.010064534
ENSRNOG00000049242	0	0	0	0	0	0
ENSRNOG00000010813	19.45383959	23.48645941	23.11245857	30.76709171	21.49322866	25.10554627
ENSRNOG00000029640	0	0	0	0	0	0
ENSRNOG00000058167	0	0	0	0	0	0
ENSRNOG00000060478	0	0	0	0	0	0
ENSRNOG00000015101	0.043731419	0.062785787	0.130614998	0.986343289	0.012571356	0.03210577
ENSRNOG00000016562	10.47663239	9.65159212	13.44551738	17.53219033	10.94313363	11.99604641
ENSRNOG00000053348	0	0	0	0	0	0
ENSRNOG00000014070	0	0.017146511	0	0.016835365	0.015449308	0
ENSRNOG00000058250	0	0	0	0	0	0
ENSRNOG00000004093	16.90330404	17.83866847	18.20749259	13.33787412	16.3813719	18.68634392
ENSRNOG00000005227	1.629234037	1.734909316	1.679477185	2.080943352	1.512485994	1.575296018
ENSRNOG00000017518	0.008690442	0	0.007899717	0.028584669	0.017487528	0
ENSRNOG00000011398	0.403948215	6.752032668	0.940934193	0.249125564	0.469930925	0.508171014
ENSRNOG00000046071	0.371057936	0	0.337296169	0.406828903	0	0.317817671
ENSRNOG00000048130	0.051522694	0.172600928	4.613223329	0.254203282	0.440630016	2.294765044
ENSRNOG00000056143	0	0	0	0	0	0
ENSRNOG00000039396	0.193951319	0.38984193	0.270332959	0.05670633	0.143103663	0.110748485
ENSRNOG00000060013	3.482791018	1.505463651	3.778654021	6.282116303	2.48682365	2.501931332
ENSRNOG00000022837	1.381761653	1.896562749	1.975643287	1.925270728	1.983988069	1.60266064
Novel00659	31.08712805	27.23433848	28.63729997	41.32246913	31.27787129	31.01870249
ENSRNOG00000056951	2.138574173	2.388073139	2.250935655	0.617036415	2.302692163	3.245690853
ENSRNOG00000012771	19.16661831	17.7657936	19.86294172	16.63183663	17.03009141	14.75122257
ENSRNOG00000030352	0.98565617	0.662254766	0.690962556	1.190575289	1.151385063	1.788626918
Novel00948	0.59855646	1.074194466	1.185350013	0.843761424	0.924851771	0.476054588
ENSRNOG00000058099	0	0	0	0	0	0
ENSRNOG00000055819	0	0	0	0	0	0
ENSRNOG00000053721	0	0	0	0	0	0
ENSRNOG00000050375	0	0	0	0	0	0
ENSRNOG00000060315	0	0	0	0	0	0
ENSRNOG00000047646	0	0	0	0	0	0
ENSRNOG00000029726	140.7250523	147.3897478	126.1088718	168.8939617	106.9480024	99.00632735
ENSRNOG00000006828	0.225877252	0.197827024	0.269740902	0.971185948	0.414421096	0.455218478
ENSRNOG00000008469	10.73802537	18.65465829	17.95751072	9.517011367	10.93566636	11.88920333
ENSRNOG00000058102	0	0	0	0	0	0
ENSRNOG00000056231	0	0	0	0	0	0
ENSRNOG00000048003	0	0	0	0	0	0
ENSRNOG00000048109	5.395836695	10.29548518	9.831087686	5.067190849	7.057627548	4.42068895
ENSRNOG00000059810	3.040291892	3.913557285	3.594739665	3.802762734	2.94943758	4.033501949
ENSRNOG00000045932	0	0	0	0	0	0
ENSRNOG00000021931	2.232591245	1.829389362	2.877623746	2.741557218	3.268739089	3.151921786
ENSRNOG00000029096	0	0	0	0	0	0
ENSRNOG00000055576	0	0	0	0	0	0
ENSRNOG00000051150	0	0.082971052	0.112569756	0	0	0.021213794
ENSRNOG00000050705	0	0	0	0	0	0
ENSRNOG00000062257	0	0	0	0	0	0
ENSRNOG00000056113	0.143933506	0	0	0	0.072408324	0
ENSRNOG00000051666	0.064198913	0.143377491	0.058357591	0.211163573	0.064592822	0
ENSRNOG00000008098	27.86307776	18.9030486	24.70438907	18.71412952	25.44332271	26.15735741
ENSRNOG00000056478	0.003953599	0	0	0.008669472	0.003977857	0.010158981
ENSRNOG00000001687	1.492547187	0.830308052	1.312340997	1.719741983	1.490783611	1.278393007
ENSRNOG00000008177	15.53032071	14.86472711	13.6042788	10.87419754	17.01783824	18.7843486
Novel00177	0	0	0	0	0	0
ENSRNOG00000014613	10.82796779	8.615153287	11.97518126	23.62699399	15.53044277	12.89968429
ENSRNOG00000033973	17.95971434	11.86382451	13.02212704	9.861308832	16.18863346	15.43208986
Novel00284	3.975394215	2.444770032	3.351820615	2.400406431	7.36192549	7.648902495
ENSRNOG00000047235	50.04202921	39.00691684	46.73282746	39.97935839	45.96792617	43.79187114
ENSRNOG00000016199	0	0	0	0	0	0
ENSRNOG00000058792	0	0	0	0	0	0
ENSRNOG00000051261	1.006415305	0.070239362	0.285888665	0.551718201	0.379721411	0.619571463
ENSRNOG00000049162	0	0	0	0	0	0
ENSRNOG00000028015	1.90779788	3.834671565	3.121580578	1.53392407	1.53560294	1.252781291
Novel00757	0.64243249	0.779763632	0.761711651	0.949361092	0.871200148	0.311013563
ENSRNOG00000011457	0.193982326	0.252715721	0.205721004	0.053170684	0.178908176	0.152303512
ENSRNOG00000000664	32.90820072	41.34414081	35.26853062	29.13912014	23.36841635	26.33913948
ENSRNOG00000023712	0	0.12153087	0.068015154	0.22373537	0.136876818	0.069913474
ENSRNOG00000053578	0	0	0	0	0	0
ENSRNOG00000059789	0	0	0	0	0	0
ENSRNOG00000055848	0.702175609	0	0.638286152	0.615893755	0	0.24057032
ENSRNOG00000060187	1.758491959	1.132873985	1.998113172	2.892022851	1.599158413	2.201339119
ENSRNOG00000061040	3.233304398	3.03919892	3.806942384	3.758975971	3.502568521	3.799429849
ENSRNOG00000026204	2.207207574	1.569988881	1.635335884	2.171359295	2.266382335	1.782606291
ENSRNOG00000007957	38.31277045	28.69025528	29.0344822	67.37330518	45.89222034	37.85737584
ENSRNOG00000051024	0	0.046242911	0	0.015134591	0	0.035469754
ENSRNOG00000052973	0	0	0.195560013	0	0	0
ENSRNOG00000012920	0.05316156	0.077172821	0.067654305	0.122401598	0.155114466	0.045533815
ENSRNOG00000051683	0	0	0	0	0	0
ENSRNOG00000056253	0	0	0	0	0	0
ENSRNOG00000056565	0.091230034	0.067915653	0.055286139	0.126698144	0.20193756	0.098977503
ENSRNOG00000019361	30.92125275	21.80725033	18.07285247	16.58075695	24.3328139	24.28493314
ENSRNOG00000052069	0	0	0	0	0	0
ENSRNOG00000061020	0	0	0	0	0	0
ENSRNOG00000052828	0	0	8.425377209	13.06574609	5.813353986	4.536468899
ENSRNOG00000011488	20.11062064	30.29172188	22.17628874	15.96887964	19.47312551	19.08435689
ENSRNOG00000055582	0.320994564	0.358443726	0	0	0	0.824812527
ENSRNOG00000001101	10.07708039	6.766937632	8.53388204	9.860190281	10.60916833	10.1738382
ENSRNOG00000042414	72.07733235	104.5846292	78.81905334	50.62087133	66.62585882	65.38444742
ENSRNOG00000054948	0	0	0	0	0	0
ENSRNOG00000007254	31.29985849	29.35549912	30.3351753	21.00575711	26.0460793	27.55224015
ENSRNOG00000005209	14.22388756	11.00783973	13.93033176	17.791984	20.55829526	17.14096639
ENSRNOG00000020482	0.526974789	0.397207022	0.407172508	0.361110345	0.746709855	0.684567531
ENSRNOG00000057231	18.18660601	13.64153744	21.22631142	18.91669063	22.12854567	25.35941693
ENSRNOG00000024657	23.86495293	10.62784246	14.83423002	12.0236737	17.14415905	16.09353276
ENSRNOG00000016330	0.200224332	0.177325012	0.307527968	0.075698789	0.18755956	0.260200333
ENSRNOG00000048849	3.918577237	4.516390954	4.439821296	3.099501307	3.463873898	3.811832565
ENSRNOG00000051667	0	0	0	0	0	0
ENSRNOG00000051446	0	0	0	0	0	0
ENSRNOG00000061739	0	0.040253039	0.032767631	0.079045188	0	0.015437668
ENSRNOG00000024629	30.58093869	34.34019784	35.8174664	39.93699127	37.20112719	34.7126325
ENSRNOG00000026403	4.669218798	3.031095058	4.703097587	4.734956246	6.269168582	6.679096555
ENSRNOG00000000508	0	0	0	0	0	0
ENSRNOG00000061109	0	0	0	0	0	0
ENSRNOG00000028008	0	0	0	0	0	0.005207776
ENSRNOG00000011511	18.82633117	16.48841142	18.39723058	17.72014319	22.38141285	23.6858664
ENSRNOG00000045541	1.953879954	1.400008468	1.568888861	1.96371922	2.178837585	2.050077513
ENSRNOG00000048953	0	0	0	0	0	0
ENSRNOG00000057907	0	0	0	0	0	0
ENSRNOG00000035562	0	0	0	0	0	0
ENSRNOG00000006670	2.358258424	1.867150706	2.745924951	2.308880958	3.412284614	2.519795837
ENSRNOG00000049502	0	0	0	0	0	0
ENSRNOG00000060553	0	0	0	0	0	0
ENSRNOG00000017419	9.257099202	5.802277366	7.101004722	7.247187967	6.97455705	8.130706824
ENSRNOG00000012007	6.79784606	5.927241363	5.732743395	6.967226954	7.4090713	7.409591279
ENSRNOG00000055225	0	0	0	0	0	0
ENSRNOG00000038002	0.626677061	0.684063393	0.454445517	0.910973772	0.73678999	0.826248482
ENSRNOG00000030339	0	0	0	0	0	0
ENSRNOG00000010556	0.985742538	0.767186056	1.126853189	2.669176186	1.307360627	1.918877002
ENSRNOG00000062243	0	0	0	0	0	0
ENSRNOG00000045919	0.037242463	0	0	0.040832735	0.037470974	0.127595308
Novel00933	0.629939012	1.966000854	1.115879177	1.487590029	0.520044446	0.996099474
ENSRNOG00000058114	0	0	0	0	0	0.069842996
ENSRNOG00000047246	22.25751687	24.32870709	26.29362377	22.16490801	20.94693774	21.34618064
ENSRNOG00000017674	12.85158925	8.392527251	12.17996711	11.02662199	11.51682593	13.01623692
ENSRNOG00000048637	0	0	0	0	0	0
ENSRNOG00000047953	0	0	0	0	0	0
ENSRNOG00000020884	0.235739864	0.704352086	0.521246914	0.970993179	0.621812753	0.747632527
ENSRNOG00000049832	0	0	0	0	0	0
ENSRNOG00000046629	0.400335415	0.204361582	0.447089124	0.576877861	0.609941835	0.607412845
ENSRNOG00000011964	2.642978229	3.258953881	2.559013907	3.728398978	2.494619335	2.912652155
ENSRNOG00000006500	61.72639675	83.28667505	79.73317084	64.2696793	63.84978883	58.7720258
ENSRNOG00000056011	1.437741386	2.14502251	2.442448829	1.82183957	2.288415278	2.018771919
ENSRNOG00000000442	3.806213147	4.934782259	3.209712635	3.178720445	3.917675533	2.804694252
ENSRNOG00000015689	0	0	0	0	0	0
ENSRNOG00000059155	0	0	0	0	0	0
ENSRNOG00000037356	2.982027566	2.462468426	3.690195628	2.747481436	2.748196463	2.876112083
ENSRNOG00000028176	0.449392389	0.392935481	0.474017792	0.599624864	0.563054411	0.668150022
ENSRNOG00000013148	0.448749022	0.266716001	0.32238705	0.37297503	0.356832573	0.328567052
ENSRNOG00000052108	0	0	0	0	0	0
ENSRNOG00000058270	0	0	0	0	0	0
ENSRNOG00000008082	8.098377438	6.442906747	7.700200516	6.967101108	8.174099323	8.115370133
ENSRNOG00000056362	0.660674882	0.563375171	0.573263239	1.139229673	0.308192363	0.663622553
ENSRNOG00000050820	0	0	0	0	0	0
ENSRNOG00000053408	0	0	0	0	0	0
ENSRNOG00000002546	17.93672315	25.02653241	23.50603281	15.92630526	17.19494147	18.75067234
ENSRNOG00000042838	60.4751598	56.44855435	57.04495439	31.24995864	56.14467507	41.58803758
ENSRNOG00000050870	0	0	0	0	0	0
ENSRNOG00000058026	0	0	0	0	0	0
ENSRNOG00000047724	0	0	0	0	0	0.016662879
ENSRNOG00000052783	0	0	0	0	0	0
ENSRNOG00000057291	1.548969513	2.762685956	2.64006017	0.919909396	1.969737494	2.358612843
ENSRNOG00000002582	0	0	0	0	0	0
ENSRNOG00000011992	0.479656426	0.277372591	0.256936535	0.403813441	0.077560631	0.520879067
ENSRNOG00000015026	20.13520369	12.94184105	12.24247562	17.93042256	20.30064873	20.98431096
Novel00377	0.125736731	0.327613852	0.247641798	0.758219462	0.969896365	0.412833628
ENSRNOG00000058024	0	0	0	0	0	0
ENSRNOG00000023850	17.43379003	23.51472039	19.66856878	16.33739224	15.65655129	16.61714245
ENSRNOG00000059786	0.035808159	0	0	0	0	0
ENSRNOG00000061270	257.3769282	266.8061563	257.2571348	237.5327088	226.687374	226.3193343
ENSRNOG00000051471	0.862833388	0.421529822	0.637264894	0.236503202	0.868127529	0.646653021
ENSRNOG00000059014	0	0	0.055203127	0	0	0.052015204
ENSRNOG00000002876	0.27818249	0.85087509	0.637675352	1.259782681	0.425918579	0.828758999
ENSRNOG00000020637	0	0	0	0	0	0
ENSRNOG00000052935	0	0	0	0	0	0
ENSRNOG00000060148	0	0	0	0	0	0
ENSRNOG00000029340	0	0	0	0	0	0
ENSRNOG00000039390	2.139577833	2.674268163	2.121711516	2.065937574	1.694032669	1.889854492
ENSRNOG00000002664	1.208576848	0.995944314	0.881238791	1.360516982	1.085939727	0.808205563
ENSRNOG00000008169	91.07558069	43.09860911	48.76900668	38.98538564	80.40051295	97.91583726
ENSRNOG00000051862	0	0	0	0	0	0
ENSRNOG00000059238	0	0	0	0	0	0
ENSRNOG00000053543	0	0	0	0	0	0
ENSRNOG00000058214	0	0.039548082	0	0	0	0
ENSRNOG00000014164	0.590123484	0.640666104	0.412255936	2.510170604	0.527772748	0.589693042
ENSRNOG00000003148	63.44387018	66.69901872	73.22068276	138.1989944	158.4130211	130.5180165
ENSRNOG00000020159	35.43624666	41.45661858	40.20673305	43.62911892	38.39626544	39.07216761
ENSRNOG00000061066	0	0	0	0	0	0
ENSRNOG00000057402	0	0	0	0	0	0
ENSRNOG00000005046	106.8748176	100.7520496	114.1409539	53.80265077	80.65317336	92.63779275
ENSRNOG00000016417	1.044533662	0.773075929	1.501525046	1.211812578	1.185365573	1.591665255
ENSRNOG00000055236	2.113616996	1.846826534	1.769335998	2.134080045	1.74812549	2.587675794
ENSRNOG00000015753	405.2169727	403.7603585	324.7825739	375.3848324	400.5336631	357.5750367
ENSRNOG00000012927	18.59773589	23.65931105	21.3483278	16.11762641	16.38723545	17.95171069
ENSRNOG00000025949	0	0	0	0	0	0
ENSRNOG00000060017	0	0	0	0	0	0.016816566
ENSRNOG00000009118	0.02413205	0.1347372	0.035098122	0.047625197	0.058272283	0.041339053
Novel00299	0.456216135	0.264517475	0.972964089	0.529054072	0.38839762	0.263009634
ENSRNOG00000046377	0	0.014202487	0.034684229	0.013944764	0.076780147	0.065362502
ENSRNOG00000014861	0.211755576	0.157640173	0.160406991	0.116084687	0.071018286	0.241829851
ENSRNOG00000010798	0	0.008250623	0.006716347	0.008100904	0	0.006328485
ENSRNOG00000048754	0.240745923	0	0	0	0	0
ENSRNOG00000005592	38.30397719	29.43259867	28.85010103	16.94476388	29.34919723	32.25822407
ENSRNOG00000052045	0	0	0	0	0	0
ENSRNOG00000057946	0	0	0	0	0	0
ENSRNOG00000012394	14.58663877	14.07029489	14.0425975	13.73625291	14.92896823	15.62995336
ENSRNOG00000028832	6.29825398	3.9251009	4.798396276	5.710946526	7.300669699	8.067199734
ENSRNOG00000019614	0.029446898	0.123308817	0.06691897	0.250213844	0.125917205	0.088276259
ENSRNOG00000027949	0.019557696	0	0.011852122	0	0	0.005583837
ENSRNOG00000058796	0.014271459	0	0.01297293	0.031294531	0.014359025	0.085566296
ENSRNOG00000059914	0	0	0.107500826	0.129661843	0	0
ENSRNOG00000061798	0	0	0	0	0	0
ENSRNOG00000045972	0	0	0	0	0	0
ENSRNOG00000060639	0	0	0	0	0	0
ENSRNOG00000052997	0	0.161299677	0	0	0	0
ENSRNOG00000010087	2.763135719	2.657583773	2.811175181	2.513534488	1.981913069	2.53366614
ENSRNOG00000000456	2.17501489	8.491408279	5.191813274	3.695362531	1.870964501	2.616646638
ENSRNOG00000049020	92.99052019	104.2157213	104.4746774	60.86262089	87.49097749	101.9633246
ENSRNOG00000012683	24.04053178	16.25444333	19.77590521	13.36237659	17.69241012	19.42950667
ENSRNOG00000020784	0	0.144941943	0.153385324	0.042693534	0.026119049	0
ENSRNOG00000046773	0	0	0	0	0	0
ENSRNOG00000037443	19.20746388	20.90417901	21.03114421	12.92263825	19.9790268	21.05135225
ENSRNOG00000054492	0	0	0	0	0	0
ENSRNOG00000012552	6.141412551	6.530322461	7.25218673	8.432558586	7.783221176	7.232131032
ENSRNOG00000032625	6.874899477	5.686642023	6.456461118	5.039798601	6.674377589	6.726403551
ENSRNOG00000051889	6.917762511	3.732494298	5.450149666	5.758232399	7.588180523	8.192067467
ENSRNOG00000005344	3.635137391	3.420791752	4.478563192	3.250371232	4.090653276	4.552446943
ENSRNOG00000023258	4.953661841	4.047929295	4.655097185	6.624123731	5.305099033	4.785022079
ENSRNOG00000031113	3.397623912	2.291582776	2.767279318	3.352647458	4.020121809	3.550352309
ENSRNOG00000008816	4.402330476	5.395774969	7.668734093	10.24958315	4.526399429	4.484247464
ENSRNOG00000055450	0	0	0	0.035362321	0	0
ENSRNOG00000052634	0.131886897	0.319092839	0.439584898	1.036308188	0.066348062	0.094136212
ENSRNOG00000059548	0	0	0	0	0	0
ENSRNOG00000046947	93.96129042	85.80693718	78.35623653	52.80314177	86.35730603	98.25411779
ENSRNOG00000051788	0	0	0	0	0	0
ENSRNOG00000019587	231.4861979	161.1916677	164.3908634	166.3342595	259.0071183	255.5264188
ENSRNOG00000058377	0	0	0	0	0	0
ENSRNOG00000001589	0.01807208	0	0	0	0	0
ENSRNOG00000034011	0	0	0	0	0.034960033	0
ENSRNOG00000004135	10.47244765	14.80500606	16.64754495	9.332675781	12.06790002	9.964029903
ENSRNOG00000020937	41.68520027	35.16822266	36.05448167	32.25646508	32.49132101	35.0380573
Novel00978	1.23647106	1.058125881	1.039932273	0.608151091	0.941763346	1.088752536
ENSRNOG00000012906	103.2591554	108.682846	141.1468502	293.037857	96.97518323	74.35705937
ENSRNOG00000058651	0	0	0	0	0	0
ENSRNOG00000007999	0.015749733	0.474854189	0.100216891	0.103608295	0.142617329	0.067449623
ENSRNOG00000016353	8.071401301	10.10764351	11.43897978	13.26457642	9.284865592	9.258070392
ENSRNOG00000012886	0.57302739	0.73295371	0.909187817	1.530691126	0.870056328	0.990539928
ENSRNOG00000024507	2.940817342	3.067686255	2.794249468	2.242428251	5.02884691	4.861507229
ENSRNOG00000045963	0.068784549	0.15361874	0	0	0.069206595	0
ENSRNOG00000055975	0	0	0	0	0	0
ENSRNOG00000049096	0	0.050860258	0.020701173	0	0.022912994	0
ENSRNOG00000000814	74.60291306	155.6067471	145.6267097	107.0812254	53.59033044	82.52977109
ENSRNOG00000048450	0.070187098	0.186141927	0.055825808	0.153906639	0.079444968	0.022543683
ENSRNOG00000001369	1.065069066	0.747140975	0.781975959	0.733583109	1.195250701	0.818686303
ENSRNOG00000019368	0.161925194	0.093756633	0.196255956	0.355070421	0.150850674	0.195195847
ENSRNOG00000055079	8.305734341	11.18485918	9.415920531	5.980652518	8.031607481	8.595414756
ENSRNOG00000002978	0.074760287	0.055654848	0.056631673	0.054644917	0.125364997	0.12806701
ENSRNOG00000043094	51.70103617	50.51958179	64.75038397	63.41468418	64.72352024	56.04515694
ENSRNOG00000043412	0.513265419	0.630460666	0.933128994	0.506471007	0.309848817	0.395658801
ENSRNOG00000042932	6.428962124	5.631529519	8.032259677	5.419691003	5.979684496	7.017753211
ENSRNOG00000053601	0.018317625	0	0.016650943	0.020083492	0.018430017	0.031378737
ENSRNOG00000060603	12.66970464	8.719200209	8.387390838	11.89980043	10.93109745	12.66046323
ENSRNOG00000032817	0	0	0	0	0	0.018213526
ENSRNOG00000008246	3.057648948	3.273088335	3.148434634	4.808980646	3.092322422	4.036764959
ENSRNOG00000005927	8.333946754	5.875466747	7.701321355	8.091854115	9.449538779	9.851837909
ENSRNOG00000058864	0	0	0	0	0	0
ENSRNOG00000061242	0.10141754	0	0.07375182	0.066716676	0.102039814	0
ENSRNOG00000014832	6.118100478	9.790359035	8.345621651	10.74607506	5.500784404	6.178130031
ENSRNOG00000046582	0	0	0	0	0	0
ENSRNOG00000055849	0.132235967	0.073831706	0.103032085	0.103559903	0.199571003	0.080901742
Novel00257	3.954032152	3.391193087	3.464516397	4.528331319	3.993570778	3.693634113
ENSRNOG00000014811	137.3878511	164.5541222	155.5790019	125.3464965	127.9194232	137.3698964
ENSRNOG00000014424	4.94708803	4.888761869	4.074947367	8.313881538	4.701196657	3.920862709
ENSRNOG00000028356	70.63511127	62.59347534	22.21645405	137.8548076	10.5179221	7.502706463
ENSRNOG00000046040	0	0	0	0	0	0
ENSRNOG00000001182	85.13659824	130.838611	109.8291004	73.40202528	82.53940782	73.17472543
ENSRNOG00000029339	19.52966926	27.92846119	27.94619594	14.36701694	15.78298442	15.86415122
ENSRNOG00000050072	0.78769902	0.778104809	0.853725658	1.395103158	1.127834219	0.830373061
ENSRNOG00000008091	0.563305224	1.404819842	1.109444454	1.646958231	0.642329735	0.771969385
Novel00496	1.905275172	3.172671331	1.762302791	4.067952803	3.19494248	3.635991752
ENSRNOG00000053784	0	0	0	0	0	0
ENSRNOG00000019814	0	0	0	0	0	0
Novel01006	0.162180474	0.299513897	0.124743401	0.588157639	0.288695247	0.12288231
ENSRNOG00000016698	9.184329485	8.144535578	10.24533285	7.446630699	10.85980258	9.658916562
ENSRNOG00000051540	0	0	0	0.165463994	0	0.129261665
ENSRNOG00000001457	11.41003154	15.77481244	13.85323549	9.749364057	9.640034248	11.2371248
ENSRNOG00000018909	9.164736283	10.42613656	9.073984584	8.239872198	8.513883675	8.881651489
ENSRNOG00000008170	0.503902609	0.690092647	0.302488219	0.604600922	0.899197678	0.651473928
ENSRNOG00000008045	0.028993057	0.064751125	0.065887603	0.143046292	0.014585476	0.049666131
ENSRNOG00000058345	0	0	0	0.38898553	0	0
ENSRNOG00000015867	3.875342511	3.816848206	4.613845498	2.180869691	3.531062102	5.395085218
Novel00771	0.170339096	0.365206816	0.154840306	0.268934739	0.137107405	0.280125009
ENSRNOG00000059816	0	0	0	0	0	0
ENSRNOG00000024743	11.99047674	9.50443033	10.34949045	12.91675914	11.19773061	11.9742562
ENSRNOG00000054102	0	0	0	0	0	0
ENSRNOG00000016047	10.95828153	6.533639232	7.923648307	12.67333485	11.74917784	12.56857779
ENSRNOG00000045692	0	0	0	0	0	0
ENSRNOG00000025388	134.1954812	284.3010203	234.5436475	144.8582112	146.1834937	156.5113494
ENSRNOG00000051315	0	0	0	0	0	0
ENSRNOG00000018200	21.64089821	9.20983158	19.30821923	17.5032996	32.25256318	26.95806525
ENSRNOG00000013798	4.362223972	2.223980394	4.903503569	9.150000526	8.437244222	7.783428261
ENSRNOG00000007404	19.25561061	26.29797264	25.33753637	20.48821252	16.62651945	18.41733288
ENSRNOG00000055347	0	0	0	0	0	0
ENSRNOG00000002578	0	0	0	0	0	0
ENSRNOG00000012424	41.99224991	23.61054868	28.78200043	20.76906814	42.50459236	49.35539355
ENSRNOG00000012880	5.939707719	4.857228241	5.776296664	5.509520261	6.216910508	5.811642513
ENSRNOG00000019492	32.53914183	29.41078895	26.80765761	26.8718826	32.89213758	31.79471634
Novel00977	0.621568459	0.403537433	0.827810146	0.221880238	0.567207162	0.792386016
ENSRNOG00000059509	0	0	0	0	0	0
ENSRNOG00000042266	0.432108067	0.386016321	0	0.094752885	0	0.148043274
ENSRNOG00000022921	14.10245282	12.00018938	11.98611186	11.99608051	24.92148754	13.35860717
ENSRNOG00000049836	0	0	0	0	0	0
ENSRNOG00000060702	0	0	0	0	0	0
ENSRNOG00000023334	0.391170247	0.304821822	0.345346028	0.922555021	0.373750284	0.388072802
ENSRNOG00000057324	0	0	0	0	0	0
Novel01246	1.393680529	1.717722887	1.528193631	0.914240493	1.684707955	1.47306073
ENSRNOG00000056353	0	0	0	0	0	0
ENSRNOG00000052479	0	0	0	0	0	0
ENSRNOG00000013982	0	0	0	0	0	0
ENSRNOG00000058251	0	0	0	0	0	0
ENSRNOG00000051153	0	0	0	0	0	0
ENSRNOG00000055460	0	0	0	0	0	0
ENSRNOG00000002474	3.510816475	3.55410862	3.56209005	6.143276948	3.69291974	3.538630158
ENSRNOG00000050240	0.417881709	0.1468063	0.10670212	0.205917578	0.58106545	0.321728592
ENSRNOG00000037951	10.96012001	4.9507301	7.400998162	9.053186446	9.634437923	9.175787282
ENSRNOG00000050843	8.296352414	7.429537788	9.404062542	12.51046918	11.05278687	10.7632775
ENSRNOG00000057038	0.023652231	0	0.003583361	0.008644123	0	0
ENSRNOG00000059416	0	0	0	0.210661997	0.048329546	0
ENSRNOG00000033824	17.4054098	10.80281663	12.87079241	14.82287132	16.72211972	17.16851568
ENSRNOG00000052644	0	0	0	0	0	0
ENSRNOG00000007992	14.14907414	12.5981543	17.71950899	10.50946223	16.62560716	15.72264282
ENSRNOG00000004188	0	0	0	0	0	0
ENSRNOG00000020678	3.625350369	8.265290634	5.011887232	5.382600886	3.913565102	2.571474349
ENSRNOG00000013225	0.014301738	0	0	0	0	0
ENSRNOG00000046806	0	0	0	0	0	0
ENSRNOG00000045931	37.08218085	24.97387158	27.20753548	35.53835386	36.46800835	38.61195777
ENSRNOG00000026898	2.467824305	1.909749884	2.018272177	1.866870834	3.033898019	2.698385196
ENSRNOG00000062272	92.72088476	179.0184464	171.5100422	136.8577514	119.5370913	105.8316954
ENSRNOG00000053476	0.021490603	0	0.019535219	0	0.043244929	0
ENSRNOG00000029235	0.085262259	0.155797312	0.035229286	0.28894364	0.070188061	0.092945528
ENSRNOG00000061179	0.064024696	0.142988406	0.066513401	0.070196846	0.174847598	0.031336161
ENSRNOG00000017354	25.10044474	16.31409398	15.91054245	21.28806187	25.04764697	21.60731519
ENSRNOG00000056547	0	0	0	0	0	0
ENSRNOG00000013944	2.351471805	1.250385092	1.933943425	1.448680328	1.802590383	1.994895414
ENSRNOG00000055364	0	0.008803881	0	0	0	0
ENSRNOG00000023195	0	0.129409483	0	0	0	0
ENSRNOG00000050812	0	0	0	0	0	0
ENSRNOG00000038257	0	0	0.070162753	0	0	0.066110928
ENSRNOG00000062058	0.125997866	0.633138919	0.744468335	0.345360984	0.126770959	0.647516376
ENSRNOG00000056621	0	0	0.01388417	0	0	0
ENSRNOG00000060107	10.72076076	6.293091737	8.756475224	13.2343314	14.06997438	15.973994
ENSRNOG00000026803	0	0	0	0	0	0
ENSRNOG00000051875	0.151367197	0.033805322	0.027518924	0.165959395	0.03045919	0
ENSRNOG00000047338	0	0	0	0	0.124444887	0.052969612
ENSRNOG00000026653	0.672221303	1.709806363	0.543162066	1.269321202	0.526046806	0.863654114
ENSRNOG00000018680	152.6982022	329.3137946	262.8717689	320.3315615	164.5671835	137.0419024
ENSRNOG00000061717	0.38889726	0	0	0	0	0
ENSRNOG00000048304	0	0.275389692	0.224178551	0	0.248130963	0.422464953
ENSRNOG00000026474	3.259862097	2.547447482	2.379416027	5.068874807	3.517623483	3.827500828
ENSRNOG00000026573	11.88823536	8.023824083	9.992297495	10.0452657	10.42317296	12.03384401
ENSRNOG00000019978	8.320091861	6.176795378	8.030262983	5.741109278	7.946184915	8.460036089
ENSRNOG00000010633	13.10981574	9.589497411	11.62632356	15.03901654	10.92512863	11.31262719
ENSRNOG00000009332	0.597293682	0.238206274	3.781239484	1.356525486	0.193165243	0.219253963
ENSRNOG00000050569	0	0	0	0	0	0
ENSRNOG00000046407	0	0	0	0	0	0
ENSRNOG00000016750	0	0	0.030688883	0.234430344	0.46422721	0.481943881
ENSRNOG00000059207	0.020102045	0	0.006091001	0.01469329	0.040450773	0.034435513
ENSRNOG00000013179	4.145644793	5.953424439	4.996736104	6.581104726	5.623098765	4.094069453
ENSRNOG00000014741	0	0.006400781	0.005210499	0.01256926	0.011534433	0.004909598
ENSRNOG00000016478	387.2883886	587.828846	479.5151114	294.4620459	333.6049279	339.706998
ENSRNOG00000000620	0	0	0	0	0	0.015074903
ENSRNOG00000006795	25.86017586	33.12212547	31.47615926	23.32047838	26.94251686	27.5320734
ENSRNOG00000002682	11.21419541	9.449431634	8.994564494	10.03511293	8.92892061	9.561014936
ENSRNOG00000048750	0	0.017607762	0.007166722	0	0.003966226	0.003376426
ENSRNOG00000010234	3.939033902	3.274077453	3.543266543	3.515100945	3.970095405	3.83152242
ENSRNOG00000040275	0.286846206	0.373696651	0.043457781	0.524164898	0.384808302	0.04094814
ENSRNOG00000052493	12.40609841	5.445294058	8.148333858	10.14259078	10.75058193	11.48595317
ENSRNOG00000048692	0	0	0	0	0	0
ENSRNOG00000006119	0.108410123	0.093121463	0.007580471	0.009143165	0.117465709	0.078569771
ENSRNOG00000037315	0.051489898	0.014374255	0.023402471	0.014113415	0.064757285	0.033076505
ENSRNOG00000056805	0	0	0	0	0	0
ENSRNOG00000047647	0.030538595	0.034101412	0.08327986	0.040179115	0.018435583	0.010462738
ENSRNOG00000056091	0	0	0	0	0	0
ENSRNOG00000059833	0	0	0	0	0	0.119455607
ENSRNOG00000025981	3.333591989	5.222907958	4.591795148	3.263356315	2.977571554	3.117499997
ENSRNOG00000024525	1.582274878	1.020439797	1.484455962	1.911074514	2.060213735	2.050987803
ENSRNOG00000052031	0	0	0	0	0	0
ENSRNOG00000014060	106.5726961	85.74457076	95.83750953	101.9730036	109.3429154	127.293282
ENSRNOG00000005877	14.96140236	15.53813801	18.41237281	14.6055618	15.42459577	19.79835929
ENSRNOG00000040406	0	0.285847529	0.698074982	0	0	0
ENSRNOG00000049616	0	0	0	0	0	0
ENSRNOG00000045837	1.228479196	0.527615766	0.601301347	0.863402461	1.236016852	0.350738037
ENSRNOG00000007097	2.918148784	2.447118063	3.364818094	2.53965398	2.810386178	2.411916699
ENSRNOG00000020004	9.903247704	9.499071312	10.81030102	7.756781205	10.66660225	13.31552947
ENSRNOG00000011279	23.00327294	41.58843337	33.31853715	24.6665449	20.68585127	20.4244202
ENSRNOG00000043083	0	0	0	0	0	0
ENSRNOG00000015902	0.406601233	1.096544086	0.557895028	0.984121585	0.640659838	0.315406308
ENSRNOG00000009271	44.95255607	30.9771858	30.18873401	33.36577872	37.05021304	37.51963751
ENSRNOG00000003191	8.393039277	7.549613164	9.541822636	5.935017646	8.723259425	9.773158133
ENSRNOG00000050230	0	0	0	0	0	0
Novel00400	2.113631913	0.916818901	1.634267705	0.886333049	1.923260355	3.094206145
ENSRNOG00000054091	0	0	0.137183889	0	0	0
Novel00689	0.48402468	0.190063796	0.265924583	0.425715094	0.353204832	0.391796797
ENSRNOG00000061772	0	0	0	0	0	0
ENSRNOG00000056180	0	0	0	0	0	0
ENSRNOG00000021689	15.73876471	13.13920285	13.45871944	17.58596633	12.27768251	13.64806978
ENSRNOG00000022950	0	0	0	0	0.042655637	0
ENSRNOG00000004677	31.1975186	17.37547407	26.07676713	22.11772783	25.07117957	28.37062527
ENSRNOG00000061621	0	0	0	0	0	0
ENSRNOG00000052558	0	0	0	0	0	0
ENSRNOG00000054257	11.16654009	7.547205491	11.57353605	11.92083924	13.25091454	13.80651183
ENSRNOG00000053998	0	0	0	0	0	0
ENSRNOG00000013165	15.35749644	22.07467897	21.32652792	12.53209902	14.24271727	13.56816607
ENSRNOG00000052499	3.514026812	3.037931135	3.915585005	3.198228559	2.851280683	4.407938696
Novel00548	0.369701234	1.073365309	0.806550984	2.067241197	0.409166597	0.221658942
ENSRNOG00000050531	0	0	0	0	0	0
ENSRNOG00000017248	0	0	0	0.008086132	0	0
ENSRNOG00000053703	0	0	0.340419281	0	0.075358292	0
ENSRNOG00000053984	0.936628349	1.09344202	1.238409511	0.046678264	0.642528598	1.896200589
ENSRNOG00000062214	0.291497766	0	0.099365628	0	0.146643164	0.093627368
ENSRNOG00000054926	0	0	0	0	0	0
ENSRNOG00000061926	0	0	0	0	0	0
ENSRNOG00000001044	37.16965399	42.11572667	38.81239314	25.76361864	31.14950699	35.32405776
ENSRNOG00000023566	0.283736266	0.360043922	0.668246523	2.460432706	0.519049463	0.872681111
ENSRNOG00000039398	0	0	0	0.017808976	0	0
ENSRNOG00000016483	5.59467726	3.609326468	3.142503632	5.806709631	7.672207562	9.097740799
ENSRNOG00000031483	0	0	0	0	0	0
ENSRNOG00000010535	2.603607191	2.13790773	2.767108809	2.094330975	3.343587466	3.331979353
ENSRNOG00000045864	0	0	0	0	0	0
ENSRNOG00000007960	0.105601345	0.07861429	0.06399527	0.115781594	0.03541643	0.030149805
ENSRNOG00000060858	0.563582259	1.073568341	0.783522411	1.381217471	0.733816815	0.937041117
ENSRNOG00000053644	0	0	0	0	0	0
ENSRNOG00000010775	2.645588349	2.15650655	2.090882712	2.375590199	2.116819115	2.218925005
ENSRNOG00000052857	0	0	0	0	0	0
ENSRNOG00000042560	16.0630737	11.79334764	16.37141129	11.77340885	18.8923404	20.0373494
ENSRNOG00000010345	0.526873836	0.622950476	1.225509412	1.053390699	0.904299509	0.623823727
ENSRNOG00000055424	0.11622217	0	0.105647363	0	0	0
ENSRNOG00000005762	9.581620766	8.160701781	8.743898866	12.36070499	10.87140317	10.45125804
ENSRNOG00000057320	0	0	0	0	0	0
Novel00133	0.229977152	0.248247418	0.006968401	0.285767231	0.37793412	0.42022291
ENSRNOG00000020833	154.8753877	197.6842218	187.0615853	169.0951379	171.8208591	147.5015703
ENSRNOG00000001607	1.236339744	0.821161992	1.107136344	2.585074062	1.567623751	1.003834337
ENSRNOG00000060307	12.12307558	20.49701486	15.39456557	8.765073156	11.50953374	12.09546277
ENSRNOG00000004703	0.017351058	0	0.007886161	0.009511873	0	0
ENSRNOG00000024027	13.10583767	8.801172115	10.68196425	11.54090144	15.18179753	14.21770594
ENSRNOG00000022964	0.007531716	0	0.006846421	0.041288967	0	0
ENSRNOG00000005861	30.4675794	45.38767788	44.52970926	35.72997513	28.43670989	25.60256226
ENSRNOG00000059321	0.252783219	0	0.229783015	0	0.254334237	0
ENSRNOG00000059214	0	0	0	0	0	0
ENSRNOG00000054764	0.982204923	1.41231121	1.210832653	2.131656231	1.319898235	1.682551702
ENSRNOG00000049274	0	0	0	0	0	0
ENSRNOG00000018582	36.46992084	54.01471232	39.84027851	20.98099606	31.05424138	28.21281823
ENSRNOG00000059763	0	0	0	0.287950327	0	0
ENSRNOG00000003765	0.227220871	0.215670355	0.227201183	0.112106504	0.137169027	0.107040277
ENSRNOG00000054908	0.264925644	0.394444625	0.401367711	0	0.088850388	0.07563783
ENSRNOG00000062205	0.036768468	0.02052905	0	0	0	0.125971368
ENSRNOG00000010330	27.36361834	24.75670069	27.54308388	23.8026039	24.23532811	24.45897036
ENSRNOG00000012779	0.044740393	0.034587746	0.068825409	0.094333625	0.024238797	0.103171751
ENSRNOG00000060396	0	0	0	0	0.02923382	0
ENSRNOG00000057636	0	0	0	0	0	0
ENSRNOG00000004320	0.390174427	0.509855301	0.490505615	0.828270912	0.668201608	0.355522641
ENSRNOG00000010752	15.91558325	16.76640681	19.49792234	17.24293471	15.19315255	18.32049649
ENSRNOG00000053906	0	0	0	0	0	0
ENSRNOG00000055595	0	0	0	0	0	0
ENSRNOG00000048982	0	0	0.014316699	0.103608295	0.039615925	0
ENSRNOG00000001440	194.1160477	208.1169387	205.4284542	157.1215478	199.7189001	206.9860471
ENSRNOG00000019555	7.320346849	6.389019143	7.375527368	12.96582642	7.064394183	7.147670545
ENSRNOG00000021079	102.4412295	249.0793848	144.3709869	244.5595083	96.88559749	77.05110795
ENSRNOG00000002919	875.3458171	1402.500099	1396.86494	1456.791619	601.2065771	710.5448271
ENSRNOG00000009768	0.166578728	0.334823053	0.21199092	0.219164829	0.067040326	0.228284192
ENSRNOG00000018936	2.97437116	2.636558783	3.066096331	2.655954268	2.900065901	3.282991484
ENSRNOG00000011858	12.52658543	5.698819894	6.964813107	7.143868861	11.1275519	13.37648899
ENSRNOG00000019290	6.436993448	6.324181322	6.516796977	9.162681686	5.864975299	6.164121488
ENSRNOG00000006797	0.801489532	0.56772143	0.853615695	0.957449742	0.758263563	0.860673941
ENSRNOG00000034195	0.009859901	0	0.00896277	0	0	0
ENSRNOG00000009298	147.9616765	172.1852618	147.256541	152.2253668	154.2922414	157.9938729
ENSRNOG00000026333	0	0	0	0	0	0
ENSRNOG00000027808	0.360129518	0.278407662	0.251817003	0.212609899	0.292658574	0.083046193
ENSRNOG00000022456	0	0	0	0	0	0
ENSRNOG00000059168	0.039382001	0	0.071597434	0	0	0
ENSRNOG00000050031	0.029959493	0	0	0	0	0
ENSRNOG00000046168	5.373469443	2.554085933	3.826555218	4.544785998	6.843837657	6.148885463
ENSRNOG00000018681	0.526949913	0.486091927	0.465119698	0.355860063	0.557076501	0.552730298
ENSRNOG00000018884	6.665502186	6.964652324	7.692794515	5.885609776	6.131565829	7.528902341
ENSRNOG00000057290	3.351128062	2.976418107	4.76684535	3.451828611	3.79922394	3.664389178
ENSRNOG00000053331	1.946901812	1.963648241	2.454824754	0.068857687	0.505509042	0.430336971
ENSRNOG00000059126	0	0	0	0	0	0
ENSRNOG00000037076	0	0.01731745	0	0	0	0.013283024
ENSRNOG00000049831	0	0	0	0	0	0
ENSRNOG00000058666	0.072003358	0.034458731	0.037401101	0.090222483	0	0.017620613
ENSRNOG00000011294	21.61842577	16.87697726	23.47709285	15.52519538	22.45323748	23.68185388
ENSRNOG00000053406	1.55558904	1.313063391	1.926224667	2.33674045	1.503514326	1.405828256
ENSRNOG00000061530	0.615044329	0.824158933	0.603809382	0.215787593	0.396043581	0.337149646
ENSRNOG00000055495	0	0	0	0	0	0
ENSRNOG00000001774	4.944754011	2.9517546	4.427628841	5.765981573	5.458654371	5.810630847
ENSRNOG00000020901	52.10559172	36.82752744	34.49399672	83.65513813	30.15732127	26.0903406
ENSRNOG00000056495	0	0	0	0	0	0
ENSRNOG00000011675	2.75698915	1.785291575	2.51259572	2.165799263	2.201966127	2.945676221
ENSRNOG00000021092	9.858058486	13.44474764	11.03312664	9.783098494	10.54580497	10.31254044
ENSRNOG00000012302	3.906098663	2.550131365	3.911370786	3.132236652	5.176508471	4.599314327
ENSRNOG00000011808	0	0.037762466	0	0	0.170123235	0
ENSRNOG00000047110	0	0	0	0	0	0
ENSRNOG00000055243	0	0	0	0	0	0
ENSRNOG00000050184	0	0	0	0	0	0
ENSRNOG00000012417	0	0	0	0	0	0
ENSRNOG00000059358	0	0	0	0	0	0
ENSRNOG00000032009	0.089414845	0.016641087	0.09482571	0.081695561	0.059975649	0.012764232
ENSRNOG00000056173	0	0	0	0	0	0
ENSRNOG00000002217	0.165533349	5.976670157	2.407549186	0.211739736	0.277581705	0.354455588
ENSRNOG00000053618	0	0	0	0	0	0
ENSRNOG00000027733	0.123308887	0.216377615	0.368293334	0.077254966	0.177236402	0.558257259
ENSRNOG00000061790	0	0	0	0	0	0
ENSRNOG00000051989	4.458862752	5.147582634	5.449941789	3.384490785	3.878855933	4.030613726
ENSRNOG00000002273	3.86228943	5.318842393	4.903920152	5.66508726	4.021424084	4.833578788
ENSRNOG00000035837	0.396522697	0.442783427	0	0.217374267	0.199477833	0.849071719
ENSRNOG00000037381	0	0	0	0	0	0
ENSRNOG00000008613	26.1241123	31.78516652	36.76528237	28.61465628	30.84002571	29.54385097
ENSRNOG00000051212	0.019370362	0.021630225	0	0	0	0
ENSRNOG00000011844	1.970470527	2.464400409	2.855655284	2.777694553	2.718940617	2.82576363
ENSRNOG00000029178	19.11867706	16.12093636	15.12502308	16.03323867	19.42965469	24.25530724
ENSRNOG00000016539	32.86698787	50.1628801	43.61648146	25.9808924	31.24826371	36.82054205
ENSRNOG00000007578	7.595558485	9.620805542	9.398078315	5.924671216	6.352287962	7.83993584
ENSRNOG00000043413	0	0	0	0	0	0
ENSRNOG00000060523	0.033817153	0.037762466	0.030740203	0	0.034024647	13.93215943
Novel01162	2.335950539	3.577339369	3.094107922	2.561142348	1.678773841	3.144087356
ENSRNOG00000047553	0	0	0	0	0	0
ENSRNOG00000004940	10.16001895	12.74086212	11.48546241	11.44198126	7.609615049	8.674432869
ENSRNOG00000007778	0.009072525	0	0.065976281	0.06962998	0	0
ENSRNOG00000000055	0.016152282	0	0.014682621	0	0	0
ENSRNOG00000061584	0	0	0	0	0	0
ENSRNOG00000002450	10.94471206	12.4038057	11.98315111	6.760277046	9.123782654	11.40095333
ENSRNOG00000031111	0.050683352	0	0	0.055569361	0	0
ENSRNOG00000024245	0.593329805	0.355431134	0.755643411	0.609870344	0.68402851	0.796705377
ENSRNOG00000019618	44.31622487	51.79070415	46.72631946	39.35132007	41.68146171	45.25904798
ENSRNOG00000059150	0	0	0	0	0	0
ENSRNOG00000013589	13.19339154	7.541198615	7.298142443	6.623441602	15.42795327	12.87501479
ENSRNOG00000015743	0	0	0.012730361	0	0	0
ENSRNOG00000061814	3.721250974	2.620316465	0.567591511	0.496886396	0.577571773	0.500309591
ENSRNOG00000048043	6.26417796	4.553345643	7.488428349	8.222235627	6.724769654	5.729819811
ENSRNOG00000007607	56.33091207	30.59215759	35.40103604	33.03514655	51.51947863	40.33955758
Novel00099	36.18995986	24.18840445	28.49878809	20.44804108	37.1770259	38.52003131
ENSRNOG00000050912	0.057614409	0.064336053	0	0	0	0
ENSRNOG00000002691	0.097693998	0.076364098	0.044402515	0.021422391	0.137610795	0.092044297
ENSRNOG00000003330	16.78552728	16.39993407	17.83408361	25.4300394	20.04975444	17.52332005
ENSRNOG00000012950	30.1481732	22.37446361	22.99003109	35.66901996	46.05799586	46.51664768
ENSRNOG00000056893	0	0	0	0	0	0
ENSRNOG00000055497	0	0	0	0	0	0
ENSRNOG00000051971	0	0	0	0	0	0
Novel00078	0.962983692	0.514947325	0.665769701	1.464761406	0.846074993	0.940983306
ENSRNOG00000021072	0	0	0	0	0	0
ENSRNOG00000061912	0	0	0	0	0	0
ENSRNOG00000006901	19.13708542	31.62166366	22.93601013	18.83954763	14.41747453	16.04589278
ENSRNOG00000013014	9.742686569	22.08209379	18.11934815	18.36133258	11.18010916	9.404795963
ENSRNOG00000055748	0	0	0	0	0	0
Novel00291	0.697118388	0.378798564	0.45404954	0.885453903	0.665386585	0.659735782
ENSRNOG00000019704	54.2198051	96.43559344	76.70077209	55.59549138	74.82349163	79.66399603
ENSRNOG00000015716	0	0	0.007580471	0	0.008390408	0
ENSRNOG00000000166	2.03649935	2.12737419	1.960682357	1.54857098	2.071027029	2.269462514
ENSRNOG00000051490	14.92481165	11.71065792	12.72279002	14.92247768	16.82013264	17.2143342
ENSRNOG00000010100	2.593000185	4.044529212	3.604194913	2.587255178	3.395724411	3.02002253
ENSRNOG00000049415	0	0.039410043	0.032081398	0	0.035509143	0
ENSRNOG00000042823	0	0	0	0	0	0
ENSRNOG00000060736	0	0	0	0	0	0
ENSRNOG00000053383	0.152508729	0	0	0	0.184133384	0.026125284
ENSRNOG00000039024	2.868283618	1.748960105	3.087597586	2.07583973	2.063153001	2.618362878
ENSRNOG00000039001	0.686571706	0.627276521	0.82267993	1.060705912	0.439590039	0.989011317
ENSRNOG00000021946	0	0	0	0	0	0.030228731
ENSRNOG00000014973	0.86144002	1.450795977	2.978193264	4.28889143	1.079854861	1.669208592
ENSRNOG00000059558	0.888644096	0.187735966	0.152824808	0.210661997	0.797437512	0.534854679
ENSRNOG00000016877	33.93580466	17.34534447	16.38708759	15.74883523	27.46091324	29.74079724
ENSRNOG00000006030	16.26000538	11.40023563	16.52892947	31.97942457	19.50219644	21.38999118
ENSRNOG00000031174	4.30394752	3.000268043	4.218590292	5.134414579	4.11002432	4.400603279
ENSRNOG00000035470	0	0	0	0	0	0
ENSRNOG00000006857	1.361037364	0.622290222	1.958087376	0.881247027	2.469212093	2.340684199
ENSRNOG00000007937	8.925862632	7.460573562	9.248672018	6.961116414	9.187772105	9.789671442
ENSRNOG00000004290	4.391262406	2.429598671	4.285218984	5.517173536	7.107114416	5.390760724
ENSRNOG00000058831	0	0	0	0	0	0
ENSRNOG00000033665	0	0	0	0	0	0
ENSRNOG00000056848	0	0	0	0	0	0
ENSRNOG00000052932	0	0	0	0	0	0
ENSRNOG00000019772	65.72670658	73.4084917	68.3963723	65.61456094	61.70732305	65.80321289
ENSRNOG00000011146	24.55802564	37.37859852	31.95960534	25.48012068	25.40607592	29.12452943
ENSRNOG00000054690	0	0	0	0	0	0
ENSRNOG00000017137	7.017563992	8.763146627	9.294208509	6.866755749	7.060622099	7.723384466
ENSRNOG00000001514	0.729057181	0.571817739	0.725838193	1.065786962	0.820855563	0.89950585
Novel00963	0.611484245	0.536504325	0.45658828	0.478880674	0.593263447	0.561157551
ENSRNOG00000059195	0	0	0	0	0	0
ENSRNOG00000009474	19.51675355	13.41705621	15.47250821	13.95299127	17.71586759	18.92202662
ENSRNOG00000057755	0.025986453	0.005803638	0.0047244	0.022793292	0.026145899	0.017806284
ENSRNOG00000060308	1.872468289	1.732478011	0.972626518	1.290444059	2.691367586	2.0162084
ENSRNOG00000053647	0	0	0	0	0	0
ENSRNOG00000059988	0	0	0	0	0	0
ENSRNOG00000050441	0.031663869	0.223933789	0.019188561	1.770533822	0	0.198884858
ENSRNOG00000062209	0.331131234	0.158469858	0.193501486	0.285256055	0.214176199	0.222844086
ENSRNOG00000030049	12.72174868	10.18430247	12.01171942	12.66981439	13.66007843	12.22793818
ENSRNOG00000053074	0	0	0	0	0	0
[truncated: 32,443 more rows]
